# Supplementary material for: A functional genomics screen for microRNA regulators of NF-kappaB signaling
Source: BMC Biol. 2013 Feb 28;11:19. doi: 10.1186/1741-7007-11-19 (PMC3621838; doi:10.1186/1741-7007-11-19)
Supplement: Additional file 1 — Supplemental tables. Table S1. miRNA library annotation; Table S2. Primary screen data; Table S3. Number of predicted targets per miRNA hit; Table S4. Comparison of genome-wide miRNA screens for regulators of NF-κB. [file 1741-7007-11-19-S1.XLSX]

## Sheet: Table_S1
Ambion_mirna_id	Ambion_miProd_ID	Accession Number(s)	miRNA Mature Name(s)	Mature_Sequence
10050	PM10050	MIMAT0000463,MIMAT0000001,MIMAT0001759,MIMAT0002928,MIMAT0001101,MIMAT0001181,MIMAT0000062,MIMAT0000	cbr-let-7,cel-let-7,dre-let-7a,fru-let-7a,gga-let-7a,gga-let-7j,hsa-let-7a,rno-let-7a,tni-let-7a,	UGAGGUAGUAGGUUGUAUAGUU
10740	PM10740	MIMAT0000250,MIMAT0002472,MIMAT0000656,MIMAT0002473,MIMAT0000845,MIMAT0002159,	hsa-miR-139,lla-miR-139,mmu-miR-139,ppa-miR-139,rno-miR-139,ssc-miR-139,	UCUACAGUGCACGUGUCU
11050	PM11050	MIMAT0001760,MIMAT0003016,MIMAT0001102,MIMAT0000063,MIMAT0000522,MIMAT0000775,MIMAT0003017,	dre-let-7b,fru-let-7b,gga-let-7b,hsa-let-7b,mmu-let-7b,rno-let-7b,tni-let-7b,	UGAGGUAGUAGGUUGUGUGGUU
10097	PM10097	MIMAT0001159,MIMAT0000431,MIMAT0002255,MIMAT0000573,MIMAT0002143,	gga-miR-140,hsa-miR-140,ptr-miR-140,rno-miR-140,ssc-miR-140,	AGUGGUUUUACCCUAUGGUAG
10436	PM10436	MIMAT0001761,MIMAT0001104,MIMAT0000064,MIMAT0000523,MIMAT0000776,MIMAT0002151,	dre-let-7c,gga-let-7c,hsa-let-7c,mmu-let-7c,rno-let-7c,ssc-let-7c,	UGAGGUAGUAGGUUGUAUGGUU
10860	PM10860	MIMAT0000432,MIMAT0000153,MIMAT0000846,	hsa-miR-141,mmu-miR-141,rno-miR-141,	UAACACUGUCUGGUAAAGAUGG
10602	PM10602	MIMAT0000065,MIMAT0000383,MIMAT0000562,	hsa-let-7d,mmu-let-7d,rno-let-7d,	AGAGGUAGUAGGUUGCAUAGU
10398	PM10398	MIMAT0003160,MIMAT0001194,MIMAT0000434,MIMAT0000848,	dre-miR-142a-3p,gga-miR-142-3p,hsa-miR-142-3p,rno-miR-142-3p,	UGUAGUGUUUCCUACUUUAUGGA
10438	PM10438	MIMAT0000066,MIMAT0000524,MIMAT0000777,	hsa-let-7e,mmu-let-7e,rno-let-7e,	UGAGGUAGGAGGUUGUAUAGU
10404	PM10404	MIMAT0001193,MIMAT0000433,MIMAT0000154,MIMAT0000847,	gga-miR-142-5p,hsa-miR-142-5p,mmu-miR-142-5p,rno-miR-142-5p,	CAUAAAGUAGAAAGCACUAC
10902	PM10902	MIMAT0001764,MIMAT0001162,MIMAT0000067,MIMAT0000778,MIMAT0002152,	dre-let-7f,gga-let-7f,hsa-let-7f,rno-let-7f,ssc-let-7f,	UGAGGUAGUAGAUUGUAUAGUU
10576	PM10576	MIMAT0002258,MIMAT0000435,MIMAT0002260,MIMAT0000247,MIMAT0002261,MIMAT0002259,MIMAT0002257,MIMAT0000	ggo-miR-143,hsa-miR-143,lla-miR-143,mmu-miR-143,ppa-miR-143,ppy-miR-143,ptr-miR-143,rno-miR-143,	UGAGAUGAAGCACUGUAGCUCA
10830	PM10830	MIMAT0001160,MIMAT0000414,MIMAT0000121,	gga-let-7g,hsa-let-7g,mmu-let-7g,	UGAGGUAGUAGUUUGUACAGU
10420	PM10420	MIMAT0000436,MIMAT0000156,MIMAT0002264,MIMAT0002263,MIMAT0002262,MIMAT0000850,	hsa-miR-144,mmu-miR-144,mne-miR-144,ppy-miR-144,ptr-miR-144,rno-miR-144,	UACAGUAUAGAUGAUGUACUAG
10517	PM10517	MIMAT0001098,MIMAT0000415,MIMAT0000122,MIMAT0000779,	gga-let-7i,hsa-let-7i,mmu-let-7i,rno-let-7i,	UGAGGUAGUAGUUUGUGCUGU
10606	PM10606	MIMAT0002268,MIMAT0000437,MIMAT0002266,MIMAT0000157,MIMAT0002270,MIMAT0002269,MIMAT0002267,MIMAT0000	ggo-miR-145,hsa-miR-145,mml-miR-145,mmu-miR-145,mne-miR-145,ppy-miR-145,ptr-miR-145,rno-miR-145,ssc-	GUCCAGUUUUCCCAGGAAUCCCUU
10660	PM10660	MIMAT0000465,MIMAT0000003,MIMAT0001127,MIMAT0000416,MIMAT0000123,MIMAT0002621,	cbr-miR-1,cel-miR-1,gga-miR-1a,hsa-miR-1,mmu-miR-1,ppa-miR-1,	UGGAAUGUAAAGAAGUAUGUA
10722	PM10722	MIMAT0001163,MIMAT0000449,MIMAT0000158,MIMAT0000852,	gga-miR-146a,hsa-miR-146a,mmu-miR-146,rno-miR-146,	UGAGAACUGAAUUCCAUGGGUU
10568	PM10568	MIMAT0001157,MIMAT0000252,MIMAT0000677,	gga-miR-7,hsa-miR-7,mmu-miR-7,	UGGAAGACUAGUGAUUUUGUUG
10105	PM10105	MIMAT0002809,	hsa-miR-146b,	UGAGAACUGAAUUCCAUAGGCU
10022	PM10022	MIMAT0001526,MIMAT0002279,MIMAT0001491,MIMAT0000114,MIMAT0001211,MIMAT0001769,MIMAT0002910,MIMAT0001	aga-miR-9a,age-miR-9,ame-miR-9a,dme-miR-9a,dps-miR-9a,dre-miR-9,fru-miR-9,gga-miR-9,ggo-miR-9,hsa-mi	UCUUUGGUUAUCUAGCUGUAUGA
10220	PM10220	MIMAT0000251,MIMAT0002477,MIMAT0002478,MIMAT0002475,MIMAT0002474,MIMAT0002476,	hsa-miR-147,mne-miR-147,ppa-miR-147,ppy-miR-147,ptr-miR-147,sla-miR-147,	GUGUGUGGAAAUGCUUCUGC
10397	PM10397	MIMAT0000762,MIMAT0000556,MIMAT0000554,	hsa-miR-324-3p,mmu-miR-324-3p,rno-miR-324-3p,	CCACUGCCCCAGGUGCUGCUGG
10480	PM10480	MIMAT0002873,	hsa-miR-502,	AUCCUUGCUAUCUGGGUGCUA
10253	PM10253	MIMAT0000761,MIMAT0000553,	hsa-miR-324-5p,rno-miR-324-5p,	CGCAUCCCCUAGGGCAUUGGUGU
10378	PM10378	MIMAT0002874,	hsa-miR-503,	UAGCAGCGGGAACAGUUCUGCAG
10032	PM10032	MIMAT0000771,	hsa-miR-325,	CCUAGUAGGUGUCCAGUAAGUGU
10875	PM10875	MIMAT0002875,	hsa-miR-504,	AGACCCUGGUCUGCACUCUAU
10686	PM10686	MIMAT0000756,MIMAT0002140,	hsa-miR-326,ssc-miR-326,	CCUCUGGGCCCUUCCUCCAG
10282	PM10282	MIMAT0002876,	hsa-miR-505,	GUCAACACUUGCUGGUUUCCUC
10034	PM10034	MIMAT0000752,MIMAT0000565,MIMAT0000564,	hsa-miR-328,mmu-miR-328,rno-miR-328,	CUGGCCCUCUCUGCCCUUCCGU
10709	PM10709	MIMAT0002878,	hsa-miR-506,	UAAGGCACCCUUCUGAGUAGA
10453	PM10453	MIMAT0001629,	hsa-miR-329,	AACACACCUGGUUAACCUCUUU
10509	PM10509	MIMAT0002879,	hsa-miR-507,	UUUUGCACCUUUUGGAGUGAA
10735	PM10735	MIMAT0000751,	hsa-miR-330,	GCAAAGCACACGGCCUGCAGAGA
11033	PM11033	MIMAT0002880,	hsa-miR-508,	UGAUUGUAGCCUUUUGGAGUAGA
10881	PM10881	MIMAT0000760,MIMAT0000571,MIMAT0000570,	hsa-miR-331,mmu-miR-331,rno-miR-331,	GCCCCUGGGCCUAUCCUAGAA
10367	PM10367	MIMAT0002881,	hsa-miR-509,	UGAUUGGUACGUCUGUGGGUAGA
10063	PM10063	MIMAT0000765,MIMAT0000766,MIMAT0000575,	hsa-miR-335,mmu-miR-335,rno-miR-335,	UCAAGAGCAAUAACGAAAAAUGU
10271	PM10271	MIMAT0002882,	hsa-miR-510,	UACUCAGGAGAGUGGCAAUCACA
10155	PM10155	MIMAT0000754,	hsa-miR-337,	UCCAGCUCCUAUAUGAUGCCUUU
10237	PM10237	MIMAT0002808,	hsa-miR-511,	GUGUCUUUUGCUCUGCAGUCA
10094	PM10094	MIMAT0000763,MIMAT0000582,MIMAT0000581,	hsa-miR-338,mmu-miR-338,rno-miR-338,	UCCAGCAUCAGUGAUUUUGUUGA
10141	PM10141	MIMAT0002823,	hsa-miR-512-3p,	AAGUGCUGUCAUAGCUGAGGUC
10156	PM10156	MIMAT0003156,MIMAT0000442,MIMAT0000143,	dre-miR-9*,hsa-miR-9*,mmu-miR-9*,	UAAAGCUAGAUAACCGAAAGU
10263	PM10263	MIMAT0001120,MIMAT0000243,MIMAT0000516,MIMAT0002124,	gga-miR-148a,hsa-miR-148a,mmu-miR-148a,ssc-miR-148a,	UCAGUGCACUACAGAACUUUGU
10787	PM10787	MIMAT0002489,MIMAT0002486,MIMAT0000253,MIMAT0000648,MIMAT0002490,MIMAT0000782,MIMAT0002488,	age-miR-10a,ggo-miR-10a,hsa-miR-10a,mmu-miR-10a,ppa-miR-10a,rno-miR-10a,sla-miR-10a,	UACCCUGUAGAUCCGAAUUUGUG
10264	PM10264	MIMAT0000759,MIMAT0000580,MIMAT0000579,	hsa-miR-148b,mmu-miR-148b,rno-miR-148b,	UCAGUGCAUCACAGAACUUUGU
10133	PM10133	MIMAT0001148,MIMAT0002491,MIMAT0000254,MIMAT0002492,MIMAT0002493,	gga-miR-10b,ggo-miR-10b,hsa-miR-10b,mne-miR-10b,ppa-miR-10b,	UACCCUGUAGAACCGAAUUUGU
11027	PM11027	MIMAT0000450,MIMAT0000159,	hsa-miR-149,mmu-miR-149,	UCUGGCUCCGUGUCUUCACUCC
10235	PM10235	MIMAT0002638,MIMAT0001117,MIMAT0002640,MIMAT0000068,MIMAT0002648,MIMAT0002656,MIMAT0002650,MIMAT0000	age-miR-15a,gga-miR-15a,ggo-miR-15a,hsa-miR-15a,lca-miR-15a,lla-miR-15a,mml-miR-15a,mmu-miR-15a,mne-	UAGCAGCACAUAAUGGUUUGUG
10070	PM10070	MIMAT0000451,MIMAT0000160,MIMAT0000853,	hsa-miR-150,mmu-miR-150,rno-miR-150,	UCUCCCAACCCUUGUACCAGUG
10904	PM10904	MIMAT0002203,MIMAT0002202,MIMAT0000417,MIMAT0002208,MIMAT0002207,MIMAT0000124,MIMAT0002209,MIMAT0002	age-miR-15b,ggo-miR-15b,hsa-miR-15b,lla-miR-15b,mml-miR-15b,mmu-miR-15b,mne-miR-15b,ppa-miR-15b,ppy-	UAGCAGCACAUCAUGGUUUACA
10819	PM10819	MIMAT0000757,	hsa-miR-151,	ACUAGACUGAAGCUCCUUGAGG
10339	PM10339	MIMAT0002639,MIMAT0002641,MIMAT0000069,MIMAT0002657,MIMAT0002651,MIMAT0000527,MIMAT0002643,MIMAT0002	age-miR-16,ggo-miR-16,hsa-miR-16,lla-miR-16,mml-miR-16,mmu-miR-16,mne-miR-16,ppa-miR-16,ppy-miR-16,p	UAGCAGCACGUAAAUAUUGGCG
10813	PM10813	MIMAT0000438,MIMAT0000162,MIMAT0000854,	hsa-miR-152,mmu-miR-152,rno-miR-152,	UCAGUGCAUGACAGAACUUGGG
11112	PM11112	MIMAT0002673,MIMAT0001115,MIMAT0002659,MIMAT0000071,MIMAT0002666,MIMAT0002715,MIMAT0002701,MIMAT0002	age-miR-17-3p,gga-miR-17-3p,ggo-miR-17-3p,hsa-miR-17-3p,lca-miR-17-3p,lla-miR-17-3p,mml-miR-17-3p,mn	ACUGCAGUGAAGGCACUUGU
11007	PM11007	MIMAT0001119,MIMAT0002274,MIMAT0000439,MIMAT0002271,MIMAT0002273,MIMAT0002272,MIMAT0000855,MIMAT0002	gga-miR-153,ggo-miR-153,hsa-miR-153,mml-miR-153,mne-miR-153,ppy-miR-153,rno-miR-153,ssc-miR-153,	UUGCAUAGUCACAAAAGUGA
10198	PM10198	MIMAT0002672,MIMAT0001114,MIMAT0002658,MIMAT0000070,MIMAT0002665,MIMAT0002714,MIMAT0002700,MIMAT0000	age-miR-17-5p,gga-miR-17-5p,ggo-miR-17-5p,hsa-miR-17-5p,lca-miR-17-5p,lla-miR-17-5p,mml-miR-17-5p,mm	CAAAGUGCUUACAGUGCAGGUAGU
10086	PM10086	MIMAT0002297,MIMAT0000452,MIMAT0000164,MIMAT0002299,MIMAT0002300,MIMAT0002298,MIMAT0002296,MIMAT0000	ggo-miR-154,hsa-miR-154,mmu-miR-154,mne-miR-154,ppa-miR-154,ppy-miR-154,ptr-miR-154,rno-miR-154,	UAGGUUAUCCGUGUUGCCUUCG
10477	PM10477	MIMAT0002674,MIMAT0001779,MIMAT0002918,MIMAT0001113,MIMAT0002660,MIMAT0000072,MIMAT0002667,MIMAT0002	age-miR-18,dre-miR-18a,fru-miR-18,gga-miR-18a,ggo-miR-18,hsa-miR-18a,lca-miR-18,lla-miR-18,mml-miR-1	UAAGGUGCAUCUAGUGCAGAUA
10731	PM10731	MIMAT0000453,	hsa-miR-154*,	AAUCAUACACGGUUGACCUAUU
10216	PM10216	MIMAT0002891,	hsa-miR-18a*,	ACUGCCCUAAGUGCUCCUUCU
11056	PM11056	MIMAT0001851,MIMAT0001106,MIMAT0000646,	dre-miR-155,gga-miR-155,hsa-miR-155,	UUAAUGCUAAUCGUGAUAGGGG
10493	PM10493	MIMAT0001141,MIMAT0001412,	gga-miR-18b,hsa-miR-18b,	UAAGGUGCAUCUAGUGCAGUUA
10421	PM10421	MIMAT0001623,MIMAT0003111,MIMAT0001168,MIMAT0002503,MIMAT0000256,MIMAT0002631,MIMAT0002506,MIMAT0000	dre-miR-181a,fru-miR-181a,gga-miR-181a,ggo-miR-181a,hsa-miR-181a,lla-miR-181a,mml-miR-181a,mmu-miR-1	AACAUUCAACGCUGUCGGUGAGU
10447	PM10447	MIMAT0000764,MIMAT0000584,MIMAT0000583,	hsa-miR-339,mmu-miR-339,rno-miR-339,	UCCCUGUCCUCCAGGAGCUCA
10944	PM10944	MIMAT0002822,	hsa-miR-512-5p,	CACUCAGCCUUGAGGGCACUUUC
10993	PM10993	MIMAT0000750,MIMAT0000586,MIMAT0000585,	hsa-miR-340,mmu-miR-340,rno-miR-340,	UCCGUCUCAGUUACUUUAUAGCC
10736	PM10736	MIMAT0002877,	hsa-miR-513,	UUCACAGGGAGGUGUCAUUUAU
10310	PM10310	MIMAT0000753,MIMAT0000590,MIMAT0000589,	hsa-miR-342,mmu-miR-342,rno-miR-342,	UCUCACACAGAAAUCGCACCCGUC
10278	PM10278	MIMAT0002883,	hsa-miR-514,	AUUGACACUUCUGUGAGUAG
11029	PM11029	MIMAT0000772,	hsa-miR-345,	UGCUGACUCCUAGUCCAGGGC
10494	PM10494	MIMAT0002827,	hsa-miR-515-3p,	GAGUGCCUUCUUUUGGAGCGU
10238	PM10238	MIMAT0000773,	hsa-miR-346,	UGUCUGCCCGCAUGCCUGCCUCU
10387	PM10387	MIMAT0002826,	hsa-miR-515-5p,	UUCUCCAAAAGAAAGCACUUUCUG
10085	PM10085	MIMAT0000703,MIMAT0000704,MIMAT0003117,	hsa-miR-361,mmu-miR-361,rno-miR-361,	UUAUCAGAAUCUCCAGGGGUAC
10767	PM10767	MIMAT0002860,	hsa-miR-516-3p,	UGCUUCCUUUCAGAGGGU
10870	PM10870	MIMAT0000705,	hsa-miR-362,	AAUCCUUGGAACCUAGGUGUGAGU
10790	PM10790	MIMAT0002859,	hsa-miR-516-5p,	CAUCUGGAGGUAAGAAGCACUUU
10149	PM10149	MIMAT0001874,MIMAT0000707,	dre-miR-363,hsa-miR-363,	AAUUGCACGGUAUCCAUCUGUA
10342	PM10342	MIMAT0002851,	hsa-miR-517*,	CCUCUAGAUGGAAGCACUGUCU
11353	PM11353	MIMAT0003385,MIMAT0003209,	hsa-miR-363*,rno-miR-363-5p,	CGGGUGGAUCACGAUGCAAUUU
10295	PM10295	MIMAT0002852,	hsa-miR-517a,	AUCGUGCAUCCCUUUAGAGUGUU
11133	PM11133	MIMAT0001540,MIMAT0001875,MIMAT0002967,MIMAT0003361,MIMAT0000710,MIMAT0000711,MIMAT0001549,MIMAT0002	cfa-miR-365,dre-miR-365,fru-miR-365,gga-miR-365,hsa-miR-365,mmu-miR-365,rno-miR-365,tni-miR-365,	UAAUGCCCCUAAAAAUCCUUAU
10281	PM10281	MIMAT0002857,	hsa-miR-517b,	UCGUGCAUCCCUUUAGAGUGUU
10832	PM10832	MIMAT0000719,	hsa-miR-367,	AAUUGCACUUUAGCAAUGGUGA
10828	PM10828	MIMAT0002866,	hsa-miR-517c,	AUCGUGCAUCCUUUUAGAGUGU
10649	PM10649	MIMAT0002675,MIMAT0001782,MIMAT0002920,MIMAT0001112,MIMAT0002661,MIMAT0000073,MIMAT0002668,MIMAT0002	age-miR-19a,dre-miR-19a,fru-miR-19a,gga-miR-19a,ggo-miR-19a,hsa-miR-19a,lca-miR-19a,lla-miR-19a,mml-	UGUGCAAAUCUAUGCAAAACUGA
10335	PM10335	MIMAT0001270,MIMAT0003003,MIMAT0001151,MIMAT0000257,MIMAT0000673,MIMAT0000859,MIMAT0003004,	dre-miR-181b,fru-miR-181b,gga-miR-181b,hsa-miR-181b,mmu-miR-181b,rno-miR-181b,tni-miR-181b,	AACAUUCAUUGCUGUCGGUGGG
10629	PM10629	MIMAT0002677,MIMAT0001783,MIMAT0002922,MIMAT0001110,MIMAT0002663,MIMAT0000074,MIMAT0002670,MIMAT0002	age-miR-19b,dre-miR-19b,fru-miR-19b,gga-miR-19b,ggo-miR-19b,hsa-miR-19b,lca-miR-19b,lla-miR-19b,mml-	UGUGCAAAUCCAUGCAAAACUGA
10181	PM10181	MIMAT0002511,MIMAT0000258,MIMAT0002509,MIMAT0000674,MIMAT0002512,MIMAT0002510,MIMAT0000857,MIMAT0002	ggo-miR-181c,hsa-miR-181c,mml-miR-181c,mmu-miR-181c,ppa-miR-181c,ptr-miR-181c,rno-miR-181c,ssc-miR-1	AACAUUCAACCUGUCGGUGAGU
10057	PM10057	MIMAT0001786,MIMAT0003083,MIMAT0001111,MIMAT0000075,MIMAT0000529,MIMAT0000602,MIMAT0003084,	dre-miR-20a,fru-miR-20,gga-miR-20a,hsa-miR-20a,mmu-miR-20a,rno-miR-20a,tni-miR-20,	UAAAGUGCUUAUAGUGCAGGUAG
11118	PM11118	MIMAT0002821,	hsa-miR-181d,	AACAUUCAUUGUUGUCGGUGGGUU
10975	PM10975	MIMAT0001411,MIMAT0001413,MIMAT0001348,	gga-miR-20b,hsa-miR-20b,xla-miR-20,	CAAAGUGCUCAUAGUGCAGGUAG
11090	PM11090	MIMAT0001271,MIMAT0000259,MIMAT0002513,MIMAT0000211,MIMAT0002514,	dre-miR-182,hsa-miR-182,mml-miR-182,mmu-miR-182,ppy-miR-182,	UUUGGCAAUGGUAGAACUCACA
10206	PM10206	MIMAT0002325,MIMAT0002322,MIMAT0000076,MIMAT0002320,MIMAT0000530,MIMAT0002324,MIMAT0002326,MIMAT0002	age-miR-21,ggo-miR-21,hsa-miR-21,mml-miR-21,mmu-miR-21,mne-miR-21,ppa-miR-21,ppy-miR-21,ptr-miR-21,r	UAGCUUAUCAGACUGAUGUUGA
10801	PM10801	MIMAT0001272,MIMAT0003093,MIMAT0000260,MIMAT0003094,	dre-miR-182*,fru-miR-182,hsa-miR-182*,tni-miR-182,	UGGUUCUAGACUUGCCAACUA
10203	PM10203	MIMAT0002327,MIMAT0000077,MIMAT0002329,MIMAT0002334,MIMAT0002330,MIMAT0000531,MIMAT0002335,MIMAT0002	age-miR-22,hsa-miR-22,lca-miR-22,lla-miR-22,mml-miR-22,mmu-miR-22,mne-miR-22,ppa-miR-22,ppy-miR-22,p	AAGCUGCCAGUUGAAGAACUGU
10415	PM10415	MIMAT0001273,MIMAT0003089,MIMAT0001191,MIMAT0002787,MIMAT0000261,MIMAT0002783,MIMAT0000212,MIMAT0002	dre-miR-183,fru-miR-183,gga-miR-183,ggo-miR-183,hsa-miR-183,mml-miR-183,mmu-miR-183,mne-miR-183,ppa-	UAUGGCACUGGUAGAAUUCACUG
10644	PM10644	MIMAT0002741,MIMAT0002738,MIMAT0000078,MIMAT0002745,MIMAT0002752,MIMAT0000532,MIMAT0002756,MIMAT0002	age-miR-23a,ggo-miR-23a,hsa-miR-23a,lca-miR-23a,mml-miR-23a,mmu-miR-23a,mne-miR-23a,ppa-miR-23a,ppy-	AUCACAUUGCCAGGGAUUUCC
10207	PM10207	MIMAT0001158,MIMAT0000454,MIMAT0000213,MIMAT0002303,MIMAT0002302,MIMAT0002301,MIMAT0000861,MIMAT0002	gga-miR-184,hsa-miR-184,mmu-miR-184,mne-miR-184,ppy-miR-184,ptr-miR-184,rno-miR-184,ssc-miR-184,	UGGACGGAGAACUGAUAAGGGU
10711	PM10711	MIMAT0001186,MIMAT0000418,MIMAT0000125,MIMAT0000793,	gga-miR-23b,hsa-miR-23b,mmu-miR-23b,rno-miR-23b,	AUCACAUUGCCAGGGAUUACC
10726	PM10726	MIMAT0000455,MIMAT0000214,MIMAT0000862,	hsa-miR-185,mmu-miR-185,rno-miR-185,	UGGAGAGAAAGGCAGUUC
10737	PM10737	MIMAT0001792,MIMAT0003065,MIMAT0001188,MIMAT0002740,MIMAT0000080,MIMAT0002337,MIMAT0000219,MIMAT0002	dre-miR-24,fru-miR-24,gga-miR-24,ggo-miR-24,hsa-miR-24,mml-miR-24,mmu-miR-24,mne-miR-24,ppa-miR-24,p	UGGCUCAGUUCAGCAGGAACAG
10468	PM10468	MIMAT0002305,MIMAT0000456,MIMAT0000215,MIMAT0002306,MIMAT0002304,MIMAT0000863,MIMAT0002162,	ggo-miR-186,hsa-miR-186,mmu-miR-186,ppa-miR-186,ptr-miR-186,rno-miR-186,ssc-miR-186,	CAAAGAAUUCUCCUUUUGGGCUU
10584	PM10584	MIMAT0001793,MIMAT0002914,MIMAT0002760,MIMAT0000081,MIMAT0002779,MIMAT0002774,MIMAT0000652,MIMAT0002	dre-miR-25,fru-miR-25,ggo-miR-25,hsa-miR-25,lla-miR-25,mml-miR-25,mmu-miR-25,mne-miR-25,ppa-miR-25,p	CAUUGCACUUGUCUCGGUCUGA
10755	PM10755	MIMAT0002515,MIMAT0000262,MIMAT0002517,MIMAT0002518,MIMAT0002516,MIMAT0000864,	ggo-miR-187,hsa-miR-187,mne-miR-187,ppa-miR-187,ppy-miR-187,rno-miR-187,	UCGUGUCUUGUGUUGCAGCCG
10489	PM10489	MIMAT0001118,MIMAT0000082,MIMAT0000533,MIMAT0000796,	gga-miR-26a,hsa-miR-26a,mmu-miR-26a,rno-miR-26a,	UUCAAGUAAUCCAGGAUAGGC
10126	PM10126	MIMAT0000457,MIMAT0002307,MIMAT0000217,MIMAT0002310,MIMAT0002311,MIMAT0002309,MIMAT0002308,	hsa-miR-188,mml-miR-188,mmu-miR-188,mne-miR-188,ppa-miR-188,ppy-miR-188,ptr-miR-188,	CAUCCCUUGCAUGGUGGAGGGU
10366	PM10366	MIMAT0000720,	hsa-miR-368,	ACAUAGAGGAAAUUCCACGUUU
10637	PM10637	MIMAT0002863,	hsa-miR-518a,	AAAGCGCUUCCCUUUGCUGGA
10825	PM10825	MIMAT0000721,	hsa-miR-369-3p,	AAUAAUACAUGGUUGAUCUUU
11097	PM11097	MIMAT0002865,	hsa-miR-518a-2*,	UCUGCAAAGGGAAGCCCUUU
10963	PM10963	MIMAT0001621,	hsa-miR-369-5p,	AGAUCGACCGUGUUAUAUUCGC
10987	PM10987	MIMAT0002844,	hsa-miR-518b,	CAAAGCGCUCCCCUUUAGAGGU
10585	PM10585	MIMAT0000722,	hsa-miR-370,	GCCUGCUGGGGUGGAACCUGG
10702	PM10702	MIMAT0002848,	hsa-miR-518c,	CAAAGCGCUUCUCUUUAGAGUG
11053	PM11053	MIMAT0000723,	hsa-miR-371,	GUGCCGCCAUCUUUUGAGUGU
10882	PM10882	MIMAT0002847,	hsa-miR-518c*,	UCUCUGGAGGGAAGCACUUUCUG
10165	PM10165	MIMAT0000724,	hsa-miR-372,	AAAGUGCUGCGACAUUUGAGCGU
10106	PM10106	MIMAT0002864,	hsa-miR-518d,	CAAAGCGCUUCCCUUUGGAGC
11024	PM11024	MIMAT0000726,	hsa-miR-373,	GAAGUGCUUCGAUUUUGGGGUGU
10425	PM10425	MIMAT0002861,	hsa-miR-518e,	AAAGCGCUUCCCUUCAGAGUGU
10083	PM10083	MIMAT0000725,	hsa-miR-373*,	ACUCAAAAUGGGGGCGCUUUCC
10392	PM10392	MIMAT0002842,	hsa-miR-518f,	AAAGCGCUUCUCUUUAGAGGA
10112	PM10112	MIMAT0000727,	hsa-miR-374,	UUAUAAUACAACCUGAUAAGUG
10217	PM10217	MIMAT0002841,	hsa-miR-518f*,	CUCUAGAGGGAAGCACUUUCUCU
10327	PM10327	MIMAT0000728,MIMAT0000739,	hsa-miR-375,mmu-miR-375,	UUUGUUCGUUCGGCUCGCGUGA
10665	PM10665	MIMAT0002869,	hsa-miR-519a,	AAAGUGCAUCCUUUUAGAGUGUUAC
11031	PM11031	MIMAT0000729,	hsa-miR-376a,	AUCAUAGAGGAAAAUCCACGU
10210	PM10210	MIMAT0002837,	hsa-miR-519b,	AAAGUGCAUCCUUUUAGAGGUUU
11070	PM11070	MIMAT0000083,MIMAT0000534,MIMAT0000797,	hsa-miR-26b,mmu-miR-26b,rno-miR-26b,	UUCAAGUAAUUCAGGAUAGGUU
10073	PM10073	MIMAT0000079,MIMAT0002336,MIMAT0000218,MIMAT0002340,MIMAT0002342,MIMAT0002338,MIMAT0003153,	hsa-miR-189,mml-miR-189,mmu-miR-189,mne-miR-189,ppa-miR-189,ppy-miR-189,rno-miR-189,	GUGCCUACUGAGCUGAUAUCAGU
10939	PM10939	MIMAT0000084,MIMAT0000537,MIMAT0000799,MIMAT0002148,	hsa-miR-27a,mmu-miR-27a,rno-miR-27a,ssc-miR-27a,	UUCACAGUGGCUAAGUUCCGC
11114	PM11114	MIMAT0001854,MIMAT0003109,MIMAT0001155,MIMAT0002314,MIMAT0000458,MIMAT0002312,MIMAT0000220,MIMAT0002	dre-miR-190,fru-miR-190,gga-miR-190,ggo-miR-190,hsa-miR-190,mml-miR-190,mmu-miR-190,ppa-miR-190,ptr-	UGAUAUGUUUGAUAUAUUAGGU
10750	PM10750	MIMAT0001187,MIMAT0000419,MIMAT0000126,MIMAT0000798,	gga-miR-27b,hsa-miR-27b,mmu-miR-27b,rno-miR-27b,	UUCACAGUGGCUAAGUUCUGC
10968	PM10968	MIMAT0000440,MIMAT0000221,MIMAT0000866,	hsa-miR-191,mmu-miR-191,rno-miR-191,	CAACGGAAUCCCAAAAGCAGCU
10346	PM10346	MIMAT0002351,MIMAT0002354,MIMAT0000085,MIMAT0002358,MIMAT0002352,MIMAT0000653,MIMAT0002356,MIMAT0002	age-miR-28,ggo-miR-28,hsa-miR-28,lla-miR-28,mml-miR-28,mmu-miR-28,mne-miR-28,ppa-miR-28,ppy-miR-28,p	AAGGAGCUCACAGUCUAUUGAG
10626	PM10626	MIMAT0001618,	hsa-miR-191*,	GCUGCGCUUGGAUUUCGUCCCC
10932	PM10932	MIMAT0000086,MIMAT0000535,MIMAT0000802,	hsa-miR-29a,mmu-miR-29a,rno-miR-29a,	UAGCACCAUCUGAAAUCGGUU
10456	PM10456	MIMAT0000222,MIMAT0000867,	hsa-miR-192,rno-miR-192,	CUGACCUAUGAAUUGACAGCC
10103	PM10103	MIMAT0001097,MIMAT0000100,MIMAT0000127,MIMAT0000801,	gga-miR-29b,hsa-miR-29b,mmu-miR-29b,rno-miR-29b,	UAGCACCAUUUGAAAUCAGUGUU
10446	PM10446	MIMAT0000459,MIMAT0000223,MIMAT0000868,	hsa-miR-193a,mmu-miR-193,rno-miR-193,	AACUGGCCUACAAAGUCCCAG
11026	PM11026	MIMAT0001183,MIMAT0000681,MIMAT0000536,MIMAT0000803,	gga-miR-29c,hsa-miR-29c,mmu-miR-29c,rno-miR-29c,	UAGCACCAUUUGAAAUCGGU
10510	PM10510	MIMAT0002819,	hsa-miR-193b,	AACUGGCCCUCAAAGUCCCGCUUU
10611	PM10611	MIMAT0001136,MIMAT0002374,MIMAT0000088,MIMAT0002370,MIMAT0000129,MIMAT0002378,MIMAT0002376,MIMAT0002	gga-miR-30a-3p,ggo-miR-30a-3p,hsa-miR-30a-3p,mml-miR-30a-3p,mmu-miR-30a-3p,ppa-miR-30a-3p,ppy-miR-30	CUUUCAGUCGGAUGUUUGCAGC
10004	PM10004	MIMAT0002737,MIMAT0001133,MIMAT0002733,MIMAT0000460,MIMAT0002727,MIMAT0000224,MIMAT0002735,MIMAT0002	age-miR-194,gga-miR-194,ggo-miR-194,hsa-miR-194,mml-miR-194,mmu-miR-194,mne-miR-194,ppy-miR-194,ptr-	UGUAACAGCAACUCCAUGUGGA
11062	PM11062	MIMAT0001135,MIMAT0002373,MIMAT0000087,MIMAT0002369,MIMAT0000128,MIMAT0002377,MIMAT0002375,MIMAT0002	gga-miR-30a-5p,ggo-miR-30a-5p,hsa-miR-30a-5p,mml-miR-30a-5p,mmu-miR-30a-5p,ppa-miR-30a-5p,ppy-miR-30	UGUAAACAUCCUCGACUGGAAG
10827	PM10827	MIMAT0002316,MIMAT0000461,MIMAT0000225,MIMAT0002317,MIMAT0000870,	ggo-miR-195,hsa-miR-195,mmu-miR-195,ppa-miR-195,rno-miR-195,	UAGCAGCACAGAAAUAUUGGC
10986	PM10986	MIMAT0001804,MIMAT0002947,MIMAT0001130,MIMAT0000420,MIMAT0000130,MIMAT0000806,MIMAT0002948,	dre-miR-30b,fru-miR-30b,gga-miR-30b,hsa-miR-30b,mmu-miR-30b,rno-miR-30b,tni-miR-30b,	UGUAAACAUCCUACACUCAGCU
11109	PM11109	MIMAT0001121,MIMAT0002520,MIMAT0000226,MIMAT0002519,MIMAT0000518,MIMAT0002521,MIMAT0000871,MIMAT0002	gga-miR-196,ggo-miR-196,hsa-miR-196a,mml-miR-196,mmu-miR-196a,ppy-miR-196,rno-miR-196a,ssc-miR-196,	UAGGUAGUUUCAUGUUGUUGG
11060	PM11060	MIMAT0001137,MIMAT0000244,MIMAT0002615,MIMAT0000514,MIMAT0002616,MIMAT0002614,MIMAT0000804,MIMAT0002	gga-miR-30c,hsa-miR-30c,lla-miR-30c,mmu-miR-30c,mne-miR-30c,ptr-miR-30c,rno-miR-30c,ssc-miR-30c,	UGUAAACAUCCUACACUCUCAGC
10707	PM10707	MIMAT0001080,MIMAT0001081,MIMAT0001082,	hsa-miR-196b,mmu-miR-196b,rno-miR-196b,	UAGGUAGUUUCCUGUUGUUGG
11334	PM11334	MIMAT0003386,MIMAT0003387,MIMAT0003197,	hsa-miR-376a*,mmu-miR-376a*,rno-miR-376a*,	GGUAGAUUCUCCUUCUAUGAG
10575	PM10575	MIMAT0002832,	hsa-miR-519c,	AAAGUGCAUCUUUUUAGAGGAU
10685	PM10685	MIMAT0002172,	hsa-miR-376b,	AUCAUAGAGGAAAAUCCAUGUU
10624	PM10624	MIMAT0002853,	hsa-miR-519d,	CAAAGUGCCUCCCUUUAGAGUGU
10524	PM10524	MIMAT0000730,MIMAT0000741,	hsa-miR-377,mmu-miR-377,	AUCACACAAAGGCAACUUUUGU
10779	PM10779	MIMAT0002829,	hsa-miR-519e,	AAAGUGCCUCCUUUUAGAGUGU
10049	PM10049	MIMAT0000731,MIMAT0000742,MIMAT0003378,	hsa-miR-378,mmu-miR-378,rno-miR-378,	CUCCUGACUCCAGGUCCUGUGU
10974	PM10974	MIMAT0002828,	hsa-miR-519e*,	UUCUCCAAAAGGGAGCACUUUC
11079	PM11079	MIMAT0000733,MIMAT0003192,	hsa-miR-379,rno-miR-379,	UGGUAGACUAUGGAACGUA
10391	PM10391	MIMAT0002834,	hsa-miR-520a,	AAAGUGCUUCCCUUUGGACUGU
10876	PM10876	MIMAT0000735,	hsa-miR-380-3p,	UAUGUAAUAUGGUCCACAUCUU
10065	PM10065	MIMAT0002833,	hsa-miR-520a*,	CUCCAGAGGGAAGUACUUUCU
10200	PM10200	MIMAT0000734,MIMAT0000744,	hsa-miR-380-5p,mmu-miR-380-5p,	UGGUUGACCAUAGAACAUGCGC
11115	PM11115	MIMAT0002843,	hsa-miR-520b,	AAAGUGCUUCCUUUUAGAGGG
10242	PM10242	MIMAT0000736,MIMAT0000746,	hsa-miR-381,mmu-miR-381,	UAUACAAGGGCAAGCUCUCUGU
10980	PM10980	MIMAT0002846,	hsa-miR-520c,	AAAGUGCUUCCUUUUAGAGGGUU
10924	PM10924	MIMAT0000737,MIMAT0000747,	hsa-miR-382,mmu-miR-382,	GAAGUUGUUCGUGGUGGAUUCG
10376	PM10376	MIMAT0002856,	hsa-miR-520d,	AAAGUGCUUCUCUUUGGUGGGUU
10353	PM10353	MIMAT0003363,MIMAT0000738,	gga-miR-383,hsa-miR-383,	AGAUCAGAAGGUGAUUGUGGCU
10554	PM10554	MIMAT0002855,	hsa-miR-520d*,	UCUACAAAGGGAAGCCCUUUCUG
10588	PM10588	MIMAT0001075,	hsa-miR-384,	AUUCCUAGAAAUUGUUCAUA
10372	PM10372	MIMAT0002825,	hsa-miR-520e,	AAAGUGCUUCCUUUUUGAGGG
10756	PM10756	MIMAT0001806,MIMAT0002949,MIMAT0001129,MIMAT0002618,MIMAT0000245,MIMAT0000515,MIMAT0002619,MIMAT0002	dre-miR-30d,fru-miR-30d,gga-miR-30d,ggo-miR-30d,hsa-miR-30d,mmu-miR-30d,mne-miR-30d,ppa-miR-30d,ptr-	UGUAAACAUCCCCGACUGGAAG
10354	PM10354	MIMAT0002603,MIMAT0000227,MIMAT0002604,MIMAT0002601,MIMAT0002600,	age-miR-197,hsa-miR-197,ppa-miR-197,ppy-miR-197,ptr-miR-197,	UUCACCACCUUCUCCACCCAGC
10491	PM10491	MIMAT0000693,	hsa-miR-30e-3p,	CUUUCAGUCGGAUGUUUACAGC
11088	PM11088	MIMAT0002605,MIMAT0000228,MIMAT0002607,MIMAT0002608,MIMAT0002609,	ggo-miR-198,hsa-miR-198,ppa-miR-198,ppy-miR-198,ptr-miR-198,	GGUCCAGAGGGGAGAUAGG
10528	PM10528	MIMAT0001177,MIMAT0000692,MIMAT0000248,MIMAT0000805,	gga-miR-30e,hsa-miR-30e-5p,mmu-miR-30e,rno-miR-30e,	UGUAAACAUCCUUGACUGGA
10893	PM10893	MIMAT0001277,MIMAT0002959,MIMAT0001152,MIMAT0002527,MIMAT0000231,MIMAT0002533,MIMAT0002531,MIMAT0000	dre-miR-199,fru-miR-199,gga-miR-199a,ggo-miR-199a,hsa-miR-199a,lla-miR-199a,mml-miR-199a,mmu-miR-199	CCCAGUGUUCAGACUACCUGUUC
10757	PM10757	MIMAT0002381,MIMAT0000089,MIMAT0002379,MIMAT0002383,MIMAT0002384,MIMAT0002382,MIMAT0002380,	ggo-miR-31,hsa-miR-31,mml-miR-31,mne-miR-31,ppa-miR-31,ppy-miR-31,ptr-miR-31,	GGCAAGAUGCUGGCAUAGCUG
11072	PM11072	MIMAT0003155,MIMAT0000232,MIMAT0000230,	dre-miR-199*,hsa-miR-199a*,mmu-miR-199a*,	UACAGUAGUCUGCACAUUGGUU
10124	PM10124	MIMAT0001125,MIMAT0002387,MIMAT0000090,MIMAT0002385,MIMAT0000654,MIMAT0002390,MIMAT0002391,MIMAT0002	gga-miR-32,ggo-miR-32,hsa-miR-32,mml-miR-32,mmu-miR-32,mne-miR-32,ppa-miR-32,ppy-miR-32,ptr-miR-32,r	UAUUGCACAUUACUAAGUUGC
10553	PM10553	MIMAT0000263,	hsa-miR-199b,	CCCAGUGUUUAGACUAUCUGUUC
10017	PM10017	MIMAT0001100,MIMAT0002394,MIMAT0000091,MIMAT0002392,MIMAT0000667,MIMAT0002396,MIMAT0002397,MIMAT0002	gga-miR-33,ggo-miR-33,hsa-miR-33,mml-miR-33,mmu-miR-33,mne-miR-33,ppa-miR-33,ppy-miR-33,ptr-miR-33,r	GUGCAUUGUAGUUGCAUUG
10991	PM10991	MIMAT0001861,MIMAT0002981,MIMAT0001171,MIMAT0000682,MIMAT0000519,MIMAT0000874,MIMAT0002982,	dre-miR-200a,fru-miR-200a,gga-miR-200a,hsa-miR-200a,mmu-miR-200a,rno-miR-200a,tni-miR-200a,	UAACACUGUCUGGUAACGAUGU
10194	PM10194	MIMAT0001173,MIMAT0000255,MIMAT0000542,MIMAT0000815,	gga-miR-34a,hsa-miR-34a,mmu-miR-34a,rno-miR-34a,	UGGCAGUGUCUUAGCUGGUUGUU
10250	PM10250	MIMAT0001620,	hsa-miR-200a*,	CAUCUUACCGGACAGUGCUGGA
10743	PM10743	MIMAT0000685,	hsa-miR-34b,	UAGGCAGUGUCAUUAGCUGAUUG
11073	PM11073	MIMAT0000318,MIMAT0000233,MIMAT0000875,	hsa-miR-200b,mmu-miR-200b,rno-miR-200b,	UAAUACUGCCUGGUAAUGAUGAC
11039	PM11039	MIMAT0001180,MIMAT0000686,MIMAT0000381,MIMAT0000814,	gga-miR-34c,hsa-miR-34c,mmu-miR-34c,rno-miR-34c,	AGGCAGUGUAGUUAGCUGAUUGC
10655	PM10655	MIMAT0000617,MIMAT0000657,MIMAT0000873,	hsa-miR-200c,mmu-miR-200c,rno-miR-200c,	UAAUACUGCCGGGUAAUGAUGG
10312	PM10312	MIMAT0001109,MIMAT0000092,MIMAT0000539,MIMAT0000816,	gga-miR-92,hsa-miR-92,mmu-miR-92,rno-miR-92,	UAUUGCACUUGUCCCGGCCUG
11019	PM11019	MIMAT0002811,	hsa-miR-202,	AGAGGUAUAGGGCAUGGGAAAA
10318	PM10318	MIMAT0002762,MIMAT0002759,MIMAT0000093,MIMAT0002778,MIMAT0002773,MIMAT0002781,MIMAT0002764,MIMAT0002	age-miR-93,ggo-miR-93,hsa-miR-93,lla-miR-93,mml-miR-93,mne-miR-93,ppa-miR-93,ppy-miR-93,ptr-miR-93,s	AAAGUGCUGUUCGUGCAGGUAG
10949	PM10949	MIMAT0003354,MIMAT0002810,	gga-miR-202*,hsa-miR-202*,	UUUCCUAUGCAUAUACUUCUUU
10414	PM10414	MIMAT0001639,	hsa-miR-409-3p,	CGAAUGUUGCUCGGUGAACCCCU
10914	PM10914	MIMAT0002830,	hsa-miR-520f,	AAGUGCUUCCUUUUAGAGGGUU
10889	PM10889	MIMAT0001638,	hsa-miR-409-5p,	AGGUUACCCGAGCAACUUUGCA
10365	PM10365	MIMAT0002858,	hsa-miR-520g,	ACAAAGUGCUUCCCUUUAGAGUGU
11119	PM11119	MIMAT0002171,	hsa-miR-410,	AAUAUAACACAGAUGGCCUGU
10676	PM10676	MIMAT0002867,	hsa-miR-520h,	ACAAAGUGCUUCCCUUUAGAGU
10071	PM10071	MIMAT0002170,MIMAT0001094,MIMAT0003124,	hsa-miR-412,mmu-miR-412,rno-miR-412,	ACUUCACCUGGUCCACUAGCCGU
10976	PM10976	MIMAT0002854,	hsa-miR-521,	AACGCACUUCCCUUUAGAGUGU
10457	PM10457	MIMAT0001339,	hsa-miR-422a,	CUGGACUUAGGGUCAGAAGGCC
10361	PM10361	MIMAT0002868,	hsa-miR-522,	AAAAUGGUUCCCUUUAGAGUGUU
10303	PM10303	MIMAT0000732,MIMAT0003151,	hsa-miR-422b,mmu-miR-422b,	CUGGACUUGGAGUCAGAAGGCC
10229	PM10229	MIMAT0002840,	hsa-miR-523,	AACGCGCUUCCCUAUAGAGGG
10959	PM10959	MIMAT0001340,	hsa-miR-423,	AGCUCGGUCUGAGGCCCCUCAG
10729	PM10729	MIMAT0002850,	hsa-miR-524,	GAAGGCGCUUCCCUUUGGAGU
10306	PM10306	MIMAT0001341,	hsa-miR-424,	CAGCAGCAAUUCAUGUUUUGAA
10753	PM10753	MIMAT0002849,	hsa-miR-524*,	CUACAAAGGGAAGCACUUUCUC
10515	PM10515	MIMAT0001343,MIMAT0001342,	hsa-miR-425,mmu-miR-425,	AUCGGGAAUGUCGUGUCCGCC
10581	PM10581	MIMAT0002838,	hsa-miR-525,	CUCCAGAGGGAUGCACUUUCU
10221	PM10221	MIMAT0001536,	hsa-miR-429,	UAAUACUGUCUGGUAAAACCGU
10608	PM10608	MIMAT0002839,	hsa-miR-525*,	GAAGGCGCUUCCCUUUAGAGC
10091	PM10091	MIMAT0001625,MIMAT0001626,	hsa-miR-431,rno-miR-431,	UGUCUUGCAGGCCGUCAUGCA
10802	PM10802	MIMAT0002845,	hsa-miR-526a,	CUCUAGAGGGAAGCACUUUCU
10147	PM10147	MIMAT0002399,MIMAT0000094,MIMAT0002402,MIMAT0002403,MIMAT0002400,MIMAT0002398,MIMAT0002401,MIMAT0002	ggo-miR-95,hsa-miR-95,lla-miR-95,ppa-miR-95,ppy-miR-95,ptr-miR-95,sla-miR-95,ssc-miR-95,	UUCAACGGGUAUUUAUUGAGCA
10152	PM10152	MIMAT0000264,MIMAT0000876,	hsa-miR-203,rno-miR-203,	GUGAAAUGUUUAGGACCACUAG
10140	PM10140	MIMAT0002788,MIMAT0000095,MIMAT0002784,MIMAT0002792,MIMAT0002794,MIMAT0002786,MIMAT0002790,	ggo-miR-96,hsa-miR-96,mml-miR-96,mne-miR-96,ppa-miR-96,ptr-miR-96,sla-miR-96,	UUUGGCACUAGCACAUUUUUGC
11116	PM11116	MIMAT0001279,MIMAT0003101,MIMAT0001156,MIMAT0003368,MIMAT0002536,MIMAT0000265,MIMAT0002539,MIMAT0002	dre-miR-204,fru-miR-204a,gga-miR-204,gga-miR-211,ggo-miR-204,hsa-miR-204,mne-miR-204,ppa-miR-204,ppy	UUCCCUUUGUCAUCCUAUGCCU
10426	PM10426	MIMAT0002408,MIMAT0002406,MIMAT0000096,MIMAT0002404,MIMAT0000545,MIMAT0002409,MIMAT0002407,MIMAT0002	age-miR-98,ggo-miR-98,hsa-miR-98,mml-miR-98,mmu-miR-98,ppa-miR-98,ppy-miR-98,ptr-miR-98,rno-miR-98,	UGAGGUAGUAAGUUGUAUUGUU
11015	PM11015	MIMAT0002542,MIMAT0001280,MIMAT0002965,MIMAT0001184,MIMAT0002541,MIMAT0000266,MIMAT0002545,MIMAT0000	age-miR-205,dre-miR-205,fru-miR-205,gga-miR-205a,ggo-miR-205,hsa-miR-205,lla-miR-205,mmu-miR-205,mne	UCCUUCAUUCCACCGGAGUCUG
10719	PM10719	MIMAT0001812,MIMAT0001103,MIMAT0002412,MIMAT0000097,MIMAT0002414,MIMAT0002410,MIMAT0002415,MIMAT0002	dre-miR-99,gga-miR-99a,ggo-miR-99a,hsa-miR-99a,lla-miR-99a,mml-miR-99a,mne-miR-99a,ppa-miR-99a,ppy-m	AACCCGUAGAUCCGAUCUUGUG
10409	PM10409	MIMAT0001866,MIMAT0001139,MIMAT0000462,MIMAT0000239,MIMAT0002319,MIMAT0002318,MIMAT0000879,	dre-miR-206,gga-miR-206,hsa-miR-206,mmu-miR-206,mne-miR-206,ppy-miR-206,rno-miR-206,	UGGAAUGUAAGGAAGUGUGUGG
11021	PM11021	MIMAT0000689,MIMAT0000132,MIMAT0000821,	hsa-miR-99b,mmu-miR-99b,rno-miR-99b,	CACCCGUAGAACCGACCUUGCG
10677	PM10677	MIMAT0000241,MIMAT0000520,MIMAT0000880,	hsa-miR-208,mmu-miR-208,rno-miR-208,	AUAAGACGAGCAAAAAGCUUGU
10188	PM10188	MIMAT0001498,MIMAT0002418,MIMAT0001813,MIMAT0003063,MIMAT0001178,MIMAT0002417,MIMAT0000098,MIMAT0002	aga-miR-100,age-miR-100,dre-miR-100,fru-miR-100,gga-miR-100,ggo-miR-100,hsa-miR-100,lla-miR-100,mml-	AACCCGUAGAUCCGAACUUGUG
10516	PM10516	MIMAT0000267,MIMAT0000658,MIMAT0000881,	hsa-miR-210,mmu-miR-210,rno-miR-210,	CUGUGCGUGUGACAGCGGCUGA
10537	PM10537	MIMAT0002427,MIMAT0001814,MIMAT0002902,MIMAT0001185,MIMAT0002425,MIMAT0000099,MIMAT0002432,MIMAT0002	age-miR-101,dre-miR-101a,fru-miR-101a,gga-miR-101,ggo-miR-101,hsa-miR-101,lla-miR-101,mml-miR-101,mm	UACAGUACUGUGAUAACUGAAG
10168	PM10168	MIMAT0000268,MIMAT0002549,MIMAT0002548,	hsa-miR-211,mne-miR-211,ppy-miR-211,	UUCCCUUUGUCAUCCUUCGCCU
10632	PM10632	MIMAT0002442,MIMAT0001816,MIMAT0003041,MIMAT0001145,MIMAT0002443,MIMAT0000101,MIMAT0002448,MIMAT0002	age-miR-103,dre-miR-103,fru-miR-103,gga-miR-103,ggo-miR-103,hsa-miR-103,lla-miR-103,mml-miR-103,mmu-	AGCAGCAUUGUACAGGGCUAUGA
10340	PM10340	MIMAT0000269,MIMAT0000659,MIMAT0000883,	hsa-miR-212,mmu-miR-212,rno-miR-212,	UAACAGUCUCCAGUCACGGCC
10630	PM10630	MIMAT0002451,MIMAT0000102,MIMAT0002456,MIMAT0002454,MIMAT0002457,MIMAT0002452,MIMAT0002450,MIMAT0002	ggo-miR-105,hsa-miR-105,lla-miR-105,mml-miR-105,mne-miR-105,ppa-miR-105,ppy-miR-105,ptr-miR-105,sla-	UCAAAUGCUCAGACUCCUGU
10381	PM10381	MIMAT0003005,MIMAT0001150,MIMAT0002629,MIMAT0000270,MIMAT0002632,MIMAT0002622,MIMAT0000660,MIMAT0002	fru-miR-213,gga-miR-213,ggo-miR-213,hsa-miR-213,lla-miR-213,mml-miR-213,mmu-miR-213,mne-miR-213,ppa-	ACCAUCGACCGUUGAUUGUACC
10911	PM10911	MIMAT0002796,MIMAT0002795,MIMAT0000103,MIMAT0002798,MIMAT0002802,MIMAT0002797,MIMAT0002799,MIMAT0002	age-miR-106a,ggo-miR-106a,hsa-miR-106a,mml-miR-106a,mne-miR-106a,ppa-miR-106a,ppy-miR-106a,ptr-miR-1	AAAAGUGCUUACAGUGCAGGUAGC
10347	PM10347	MIMAT0002551,MIMAT0001283,MIMAT0003026,MIMAT0002550,MIMAT0000271,MIMAT0002555,MIMAT0000661,MIMAT0002	age-miR-214,dre-miR-214,fru-miR-214,ggo-miR-214,hsa-miR-214,mml-miR-214,mmu-miR-214,mne-miR-214,ppa-	ACAGCAGGCACAGACAGGCAG
10067	PM10067	MIMAT0002761,MIMAT0002758,MIMAT0000680,MIMAT0002777,MIMAT0002772,MIMAT0000386,MIMAT0002780,MIMAT0002	age-miR-106b,ggo-miR-106b,hsa-miR-106b,lla-miR-106b,mml-miR-106b,mmu-miR-106b,mne-miR-106b,ppa-miR-1	UAAAGUGCUGACAGUGCAGAU
10874	PM10874	MIMAT0001134,MIMAT0002734,MIMAT0000272,MIMAT0002728,MIMAT0002736,MIMAT0002732,MIMAT0002730,	gga-miR-215,ggo-miR-215,hsa-miR-215,mml-miR-215,mne-miR-215,ppy-miR-215,ptr-miR-215,	AUGACCUAUGAAUUGACAGAC
10941	PM10941	MIMAT0002814,MIMAT0001416,	hsa-miR-432,oar-miR-432,	UCUUGGAGUAGGUCAUUGGGUGG
10760	PM10760	MIMAT0002835,	hsa-miR-526b,	CUCUUGAGGGAAGCACUUUCUGUU
10838	PM10838	MIMAT0002815,	hsa-miR-432*,	CUGGAUGGCUCCUCCAUGUCU
10284	PM10284	MIMAT0002836,	hsa-miR-526b*,	AAAGUGCUUCCUUUUAGAGGC
10774	PM10774	MIMAT0001627,MIMAT0001420,MIMAT0001628,	hsa-miR-433,mmu-miR-433-3p,rno-miR-433,	AUCAUGAUGGGCUCCUCGGUGU
10475	PM10475	MIMAT0002831,	hsa-miR-526c,	CUCUAGAGGGAAGCGCUUUCUGUU
10520	PM10520	MIMAT0001535,MIMAT0001532,MIMAT0001533,MIMAT0001534,	cfa-miR-448,hsa-miR-448,mmu-miR-448,rno-miR-448,	UUGCAUAUGUAGGAUGUCCCAU
10770	PM10770	MIMAT0002862,	hsa-miR-527,	CUGCAAAGGGAAGCCCUUUCU
11127	PM11127	MIMAT0001544,MIMAT0001541,MIMAT0001542,MIMAT0001543,	cfa-miR-449,hsa-miR-449,mmu-miR-449,rno-miR-449,	UGGCAGUGUAUUGUUAGCUGGU
11336	PM11336	MIMAT0003163,MIMAT0003169,MIMAT0003176,	hsa-miR-539,mmu-miR-539,rno-miR-539,	GGAGAAAUUAUCCUUGGUGUGU
11110	PM11110	MIMAT0001548,MIMAT0001545,MIMAT0001546,	cfa-miR-450,hsa-miR-450,mmu-miR-450,	UUUUUGCGAUGUGUUCCUAAUA
11340	PM11340	MIMAT0003389,MIMAT0003172,	hsa-miR-542-3p,mmu-miR-542-3p,	UGUGACAGAUUGAUAACUGAAA
10789	PM10789	MIMAT0001631,	hsa-miR-451,	AAACCGUUACCAUUACUGAGUUU
11324	PM11324	MIMAT0003340,	hsa-miR-542-5p,	UCGGGGAUCAUCAUGUCACGAG
10745	PM10745	MIMAT0001635,MIMAT0001637,	hsa-miR-452,mmu-miR-452,	UGUUUGCAGAGGAAACUGAGAC
11315	PM11315	MIMAT0003164,	hsa-miR-544,	AUUCUGCAUUUUUAGCAAGU
10688	PM10688	MIMAT0001636,	hsa-miR-452*,	UCAGUCUCAUCUGCAAAGAAG
11348	PM11348	MIMAT0003165,	hsa-miR-545,	AUCAGCAAACAUUUAUUGUGUG
10084	PM10084	MIMAT0001630,	hsa-miR-453,	GAGGUUGUCCGUGGUGAGUUCG
10529	PM10529	MIMAT0003150,	hsa-miR-455,	UAUGUGCCUUUGGACUACAUCG
10056	PM10056	MIMAT0001817,MIMAT0003043,MIMAT0001147,MIMAT0002460,MIMAT0000104,MIMAT0002462,MIMAT0002458,MIMAT0000	dre-miR-107,fru-miR-107,gga-miR-107,ggo-miR-107,hsa-miR-107,lla-miR-107,mml-miR-107,mmu-miR-107,mne-	AGCAGCAUUGUACAGGGCUAUCA
10872	PM10872	MIMAT0001131,MIMAT0002560,MIMAT0000273,MIMAT0002558,MIMAT0000662,MIMAT0002562,MIMAT0002561,MIMAT0002	gga-miR-216,ggo-miR-216,hsa-miR-216,lca-miR-216,mmu-miR-216,ppa-miR-216,ppy-miR-216,ptr-miR-216,rno-	UAAUCUCAGCUGGCAACUGUG
11059	PM11059	MIMAT0001190,MIMAT0000421,MIMAT0000246,MIMAT0000827,MIMAT0002119,	gga-miR-122a,hsa-miR-122a,mmu-miR-122a,rno-miR-122a,ssc-miR-122a,	UGGAGUGUGACAAUGGUGUUUGU
10304	PM10304	MIMAT0001132,MIMAT0002563,MIMAT0000274,MIMAT0002564,MIMAT0002131,	gga-miR-217,ggo-miR-217,hsa-miR-217,ppa-miR-217,ssc-miR-217,	UACUGCAUCAGGAACUGAUUGGAU
10245	PM10245	MIMAT0002466,MIMAT0001128,MIMAT0002465,MIMAT0000422,MIMAT0002471,MIMAT0002470,MIMAT0002467,MIMAT0002	age-miR-124a,gga-miR-124a,ggo-miR-124a,hsa-miR-124a,lla-miR-124a,mml-miR-124a,ppa-miR-124a,ppy-miR-1	UUAAGGCACGCGGUGAAUGCCA
10328	PM10328	MIMAT0002566,MIMAT0001144,MIMAT0002565,MIMAT0000275,MIMAT0002568,MIMAT0002572,MIMAT0002574,MIMAT0000	age-miR-218,gga-miR-218,ggo-miR-218,hsa-miR-218,lca-miR-218,lla-miR-218,mml-miR-218,mmu-miR-218,mne-	UUGUGCUUGAUCUAACCAUGU
10390	PM10390	MIMAT0000443,MIMAT0000135,MIMAT0000829,	hsa-miR-125a,mmu-miR-125a,rno-miR-125a,	UCCCUGAGACCCUUUAACCUGUG
10664	PM10664	MIMAT0001170,MIMAT0002576,MIMAT0000276,MIMAT0002575,MIMAT0000664,MIMAT0002577,MIMAT0000889,	gga-miR-219,ggo-miR-219,hsa-miR-219,mml-miR-219,mmu-miR-219,ppy-miR-219,rno-miR-219,	UGAUUGUCCAAACGCAAUUCU
10148	PM10148	MIMAT0001500,MIMAT0002221,MIMAT0000397,MIMAT0001230,MIMAT0001821,MIMAT0003061,MIMAT0001105,MIMAT0002	aga-miR-125,age-miR-125b,dme-miR-125,dps-miR-125,dre-miR-125b,fru-miR-125b,gga-miR-125b,ggo-miR-125b	UCCCUGAGACCCUAACUUGUGA
10661	PM10661	MIMAT0000277,MIMAT0002582,MIMAT0002579,	hsa-miR-220,ppa-miR-220,ptr-miR-220,	CCACACCGUAUCUGACACUUU
10862	PM10862	MIMAT0001823,MIMAT0002957,MIMAT0001169,MIMAT0000445,MIMAT0000138,MIMAT0000832,MIMAT0002958,	dre-miR-126,fru-miR-126,gga-miR-126,hsa-miR-126,mmu-miR-126-3p,rno-miR-126,tni-miR-126,	UCGUACCGUGAGUAAUAAUGC
10337	PM10337	MIMAT0001288,MIMAT0002906,MIMAT0001108,MIMAT0002584,MIMAT0000278,MIMAT0002583,MIMAT0002586,MIMAT0002	dre-miR-221,fru-miR-221,gga-miR-221,ggo-miR-221,hsa-miR-221,mml-miR-221,ppa-miR-221,ppy-miR-221,rno-	AGCUACAUUGUCUGCUGGGUUUC
10401	PM10401	MIMAT0003157,MIMAT0000444,MIMAT0000137,MIMAT0000831,	dre-miR-126*,hsa-miR-126*,mmu-miR-126-5p,rno-miR-126*,	CAUUAUUACUUUUGGUACGCG
10109	PM10109	MIMAT0002587,MIMAT0001289,MIMAT0002904,MIMAT0001107,MIMAT0000279,MIMAT0000670,MIMAT0000891,MIMAT0002	age-miR-222,dre-miR-222,fru-miR-222,gga-miR-222a,hsa-miR-222,mmu-miR-222,rno-miR-222,tni-miR-222,	AGCUACAUCUGGCUACUGGGUCUC
10400	PM10400	MIMAT0002287,MIMAT0000446,MIMAT0002285,MIMAT0002281,MIMAT0002286,MIMAT0002283,MIMAT0002282,MIMAT0000	age-miR-127,hsa-miR-127,lla-miR-127,mml-miR-127,mne-miR-127,ppy-miR-127,ptr-miR-127,rno-miR-127,sla-	UCGGAUCCGUCUGAGCUUGGCU
10903	PM10903	MIMAT0001290,MIMAT0002894,MIMAT0001140,MIMAT0002590,MIMAT0000280,MIMAT0002588,MIMAT0000665,MIMAT0002	dre-miR-223,fru-miR-223,gga-miR-223,ggo-miR-223,hsa-miR-223,mml-miR-223,mmu-miR-223,ppa-miR-223,ppy-	UGUCAGUUUGUCAAAUACCCC
10639	PM10639	MIMAT0002233,MIMAT0001824,MIMAT0003018,MIMAT0001149,MIMAT0001123,MIMAT0000424,MIMAT0002229,MIMAT0000	age-miR-128a,dre-miR-128,fru-miR-128,gga-miR-128a,gga-miR-128b,hsa-miR-128a,mml-miR-128a,mmu-miR-128	UCACAGUGAACCGGUCUCUUUU
11010	PM11010	MIMAT0002596,MIMAT0000281,MIMAT0002594,MIMAT0002598,MIMAT0002599,MIMAT0002597,MIMAT0002595,MIMAT0003	ggo-miR-224,hsa-miR-224,mml-miR-224,mne-miR-224,ppa-miR-224,ppy-miR-224,ptr-miR-224,rno-miR-224,ssc-	CAAGUCACUAGUGGUUCCGUUUA
10159	PM10159	MIMAT0000676,MIMAT0000675,MIMAT0000835,	hsa-miR-128b,mmu-miR-128b,rno-miR-128b,	UCACAGUGAACCGGUCUCUUUC
10609	PM10609	MIMAT0000690,MIMAT0000374,MIMAT0000898,	hsa-miR-296,mmu-miR-296,rno-miR-296,	AGGGCCCCCCCUCAAUCCUGU
10195	PM10195	MIMAT0000242,	hsa-miR-129,	CUUUUUGCGGUCUGGGCUUGC
10448	PM10448	MIMAT0000687,	hsa-miR-299-3p,	UAUGUGGGAUGGUAAACCGCUU
10693	PM10693	MIMAT0002173,	hsa-miR-483,	UCACUCCUCUCCUCCCGUCUUCU
10379	PM10379	MIMAT0002174,MIMAT0003127,	hsa-miR-484,mmu-miR-484,	UCAGGCUCAGUCCCCUCCCGAU
10799	PM10799	MIMAT0002176,	hsa-miR-485-3p,	GUCAUACACGGCUCUCCUCUCU
10837	PM10837	MIMAT0002175,MIMAT0003128,MIMAT0003203,	hsa-miR-485-5p,mmu-miR-485-5p,rno-miR-485,	AGAGGCUGGCCGUGAUGAAUUC
10546	PM10546	MIMAT0002177,MIMAT0003130,	hsa-miR-486,mmu-miR-486,	UCCUGUACUGAGCUGCCCCGAG
10648	PM10648	MIMAT0002178,	hsa-miR-487a,	AAUCAUACAGGGACAUCCAGUU
11296	PM11296	MIMAT0003180,	hsa-miR-487b,	AAUCGUACAGGGUCAUCCACUU
10241	PM10241	MIMAT0002804,	hsa-miR-488,	CCCAGAUAAUGGCACUCUCAA
11009	PM11009	MIMAT0002805,	hsa-miR-489,	AGUGACAUCACAUAUACGGCAGC
10560	PM10560	MIMAT0003366,MIMAT0002806,	gga-miR-490,hsa-miR-490,	CAACCUGGAGGACUCCAUGCUG
10185	PM10185	MIMAT0002807,	hsa-miR-491,	AGUGGGGAACCCUUCCAUGAGGA
10506	PM10506	MIMAT0001826,MIMAT0000425,MIMAT0000141,MIMAT0000836,	dre-miR-130a,hsa-miR-130a,mmu-miR-130a,rno-miR-130a,	CAGUGCAAUGUUAAAAGGGCAU
10330	PM10330	MIMAT0002890,MIMAT0000377,MIMAT0000901,	hsa-miR-299-5p,mmu-miR-299,rno-miR-299,	UGGUUUACCGUCCCACAUACAU
10777	PM10777	MIMAT0000691,MIMAT0000387,MIMAT0000837,	hsa-miR-130b,mmu-miR-130b,rno-miR-130b,	CAGUGCAAUGAUGAAAGGGCAU
10978	PM10978	MIMAT0000688,MIMAT0000379,	hsa-miR-301,mmu-miR-301,	CAGUGCAAUAGUAUUGUCAAAGC
10166	PM10166	MIMAT0001829,MIMAT0003059,MIMAT0000426,MIMAT0000144,MIMAT0000838,MIMAT0003060,	dre-miR-132,fru-miR-132,hsa-miR-132,mmu-miR-132,rno-miR-132,tni-miR-132,	UAACAGUCUACAGCCAUGGUCG
10936	PM10936	MIMAT0000684,MIMAT0000380,	hsa-miR-302a,mmu-miR-302,	UAAGUGCUUCCAUGUUUUGGUGA
10137	PM10137	MIMAT0001501,MIMAT0002240,MIMAT0001475,MIMAT0000340,MIMAT0001231,MIMAT0001126,MIMAT0002239,MIMAT0000	aga-miR-133,age-miR-133a,ame-miR-133,dme-miR-133,dps-miR-133,gga-miR-133a,ggo-miR-133a,hsa-miR-133a,	UUGGUCCCCUUCAACCAGCUGU
11002	PM11002	MIMAT0000683,	hsa-miR-302a*,	UAAACGUGGAUGUACUUGCUUU
11040	PM11040	MIMAT0001138,MIMAT0000770,MIMAT0000769,MIMAT0003126,	gga-miR-133b,hsa-miR-133b,mmu-miR-133b,rno-miR-133b,	UUGGUCCCCUUCAACCAGCUA
10081	PM10081	MIMAT0003357,MIMAT0000715,MIMAT0003374,	gga-miR-302b,hsa-miR-302b,mmu-miR-302b,	UAAGUGCUUCCAUGUUUUAGUAG
10800	PM10800	MIMAT0002288,MIMAT0000447,MIMAT0002290,MIMAT0002291,MIMAT0002289,MIMAT0000840,	ggo-miR-134,hsa-miR-134,mne-miR-134,ppa-miR-134,ppy-miR-134,rno-miR-134,	UGUGACUGGUUGACCAGAGGG
10713	PM10713	MIMAT0000714,	hsa-miR-302b*,	ACUUUAACAUGGAAGUGCUUUCU
11126	PM11126	MIMAT0002249,MIMAT0003348,MIMAT0001099,MIMAT0002253,MIMAT0000428,MIMAT0002248,MIMAT0002251,MIMAT0000	age-miR-135,dre-miR-135a,gga-miR-135a,ggo-miR-135,hsa-miR-135a,lla-miR-135,mml-miR-135,mmu-miR-135a,	UAUGGCUUUUUAUUCCUAUGUGA
10571	PM10571	MIMAT0003359,MIMAT0000717,	gga-miR-302c,hsa-miR-302c,	UAAGUGCUUCCAUGUUUCAGUGG
10429	PM10429	MIMAT0000758,MIMAT0000612,MIMAT0000611,	hsa-miR-135b,mmu-miR-135b,rno-miR-135b,	UAUGGCUUUUCAUUCCUAUGUG
10531	PM10531	MIMAT0000716,	hsa-miR-302c*,	UUUAACAUGGGGGUACCUGCUG
10868	PM10868	MIMAT0002293,MIMAT0000448,MIMAT0000148,MIMAT0001417,MIMAT0002295,MIMAT0002294,MIMAT0002292,MIMAT0000	ggo-miR-136,hsa-miR-136,mmu-miR-136,oar-miR-136,ppa-miR-136,ppy-miR-136,ptr-miR-136,rno-miR-136,ssc-	ACUCCAUUUGUUUUGAUGAUGGA
10927	PM10927	MIMAT0000718,MIMAT0003377,	hsa-miR-302d,mmu-miR-302d,	UAAGUGCUUCCAUGUUUGAGUGU
10744	PM10744	MIMAT0001153,MIMAT0000429,MIMAT0000843,	gga-miR-137,hsa-miR-137,rno-miR-137,	UAUUGCUUAAGAAUACGCGUAG
10214	PM10214	MIMAT0000510,MIMAT0000666,MIMAT0000903,	hsa-miR-320,mmu-miR-320,rno-miR-320,	AAAAGCUGGGUUGAGAGGGCGAA
10829	PM10829	MIMAT0001122,MIMAT0000430,MIMAT0000150,MIMAT0000844,	gga-miR-138,hsa-miR-138,mmu-miR-138,rno-miR-138,	AGCUGGUGUUGUGAAUC
10577	PM10577	MIMAT0000755,MIMAT0000551,MIMAT0000550,MIMAT0002139,	hsa-miR-323,mmu-miR-323,rno-miR-323,ssc-miR-323,	GCACAUUACACGGUCGACCUCU
10230	PM10230	MIMAT0002812,	hsa-miR-492,	AGGACCUGCGGGACAAGAUUCUU
11367	PM11367	MIMAT0003161,MIMAT0003191,	hsa-miR-493-3p,rno-miR-493,	UGAAGGUCUACUGUGUGCCAG
10627	PM10627	MIMAT0002813,	hsa-miR-493-5p,	UUGUACAUGGUAGGCUUUCAUU
10710	PM10710	MIMAT0002816,	hsa-miR-494,	UGAAACAUACACGGGAAACCUCUU
10792	PM10792	MIMAT0002817,	hsa-miR-495,	AAACAAACAUGGUGCACUUCUUU
11107	PM11107	MIMAT0002818,	hsa-miR-496,	AUUACAUGGCCAAUCUC
10490	PM10490	MIMAT0002820,	hsa-miR-497,	CAGCAGCACACUGUGGUUUGU
11121	PM11121	MIMAT0002824,	hsa-miR-498,	UUUCAAGCCAGGGGGCGUUUUUC
10496	PM10496	MIMAT0002870,	hsa-miR-499,	UUAAGACUUGCAGUGAUGUUUAA
10119	PM10119	MIMAT0002871,	hsa-miR-500,	AUGCACCUGGGCAAGGAUUCUG
10266	PM10266	MIMAT0002872,	hsa-miR-501,	AAUCCUUUGUCCCUGGGUGAGA

## Sheet: Table_S2
Note: miRNA designations correspond to miRBASE v8.0 (see Table S1 for annotation)
cont.rx = raw luminescence value for control (-TNF condition), replicate x
Z.cont.rx = Z-score value for control (-TNF condition), replicate x
cntl.pvals = p-value from Wilcoxon test (-TNF condition)
cntrl.qvals = q-value from distribution of p-values (-TNF condition)
TNF.rx = raw luminescence value for+TNF condition, replicate x
Z.TNF.rx = Z-score value for +TNF condition, replicate x
TNF.pvals = p-value from Wilcoxon test (+TNF condition)
TNF.qvals = q-value from distribution of p-values (+TNF condition)
well_ID	well	row	col	cont.r1	cont.r2	Z.cont.r1	Z.cont.r2	cntrl.pvals	cntrl.qvals	TNF.r1	TNF.r2	Z.TNF.r1	Z.TNF.r2	TNF.pvals	TNF.qvals	miRNA
1	A01	A	1	180	100	-0.183502	-0.849015	0.39065	0.371006	24100	31140	-0.977491	-0.859994	0.177938	0.191269	hsa-let-7a
2	A02	A	2	80	60	-0.925049	-1.39907	0.0696573	0.194455	42140	46560	-0.395028	-0.439405	0.553657	0.339622	hsa-miR-139
3	A03	A	3	140	120	-0.413314	-0.65269	0.35749	0.365892	17520	18540	-1.30987	-1.4022	0.0588957	0.123239	hsa-let-7b
4	A04	A	4	220	300	0	0.333976	0.764758	0.495427	18580	18880	-1.24864	-1.3832	0.0657107	0.131631	hsa-miR-140
5	A05	A	5	160	220	-0.291207	0	0.767614	0.495427	21440	18060	-1.0994	-1.42963	0.0762073	0.137687	hsa-let-7c
6	A06	A	6	500	700	0.750738	1.24635	0.0990347	0.207348	237440	276600	1.40715	1.42367	0.0175604	0.121053	hsa-miR-141
7	A07	A	7	180	180	-0.183502	-0.216083	0.695886	0.483824	19260	21140	-1.21117	-1.26498	0.0812927	0.139022	hsa-let-7d
8	A08	A	8	260	60	0.152761	-1.39907	0.410562	0.381231	110680	108640	0.611534	0.446525	0.264659	0.23075	hsa-miR-142-3p
9	A09	A	9	100	240	-0.720998	0.0936943	0.572201	0.446717	34020	23720	-0.618147	-1.14458	0.203234	0.199344	hsa-let-7e
10	A10	A	10	300	180	0.283618	-0.216083	0.921041	0.537016	94200	142980	0.44348	0.733713	0.226714	0.214337	hsa-miR-142-5p
11	A11	A	11	80	100	-0.925049	-0.849015	0.138545	0.23373	22880	21000	-1.03164	-1.27193	0.100133	0.144171	hsa-let-7f
12	A12	A	12	200	280	-0.0871555	0.259685	0.889926	0.531687	93500	121780	0.435705	0.565907	0.301494	0.249166	hsa-miR-143
13	A13	A	13	380	100	0.499782	-0.849015	0.892883	0.531687	16820	18140	-1.35237	-1.42501	0.0547652	0.123239	hsa-let-7g
14	A14	A	14	420	240	0.591302	0.0936943	0.478436	0.411075	103200	149260	0.538595	0.778658	0.177938	0.191269	hsa-miR-144
15	A15	A	15	120	80	-0.554275	-1.0893	0.181761	0.267576	15320	17040	-1.44974	-1.49041	0.049132	0.123239	hsa-let-7i
16	A16	A	16	340	320	0.398073	0.403472	0.444314	0.399386	197080	218440	1.21295	1.17684	0.0245949	0.121053	hsa-miR-145
17	A17	A	17	380	140	0.499782	-0.4867	0.903243	0.531687	34900	46180	-0.591527	-0.447973	0.462773	0.313046	hsa-miR-1
18	A18	A	18	80	260	-0.925049	0.179885	0.518776	0.426705	101940	128280	0.52579	0.620278	0.226714	0.214337	hsa-miR-146a
19	A19	A	19	200	100	-0.0871555	-0.849015	0.446545	0.399386	9180	11780	-1.98357	-1.87641	0.0300649	0.121715	hsa-miR-7
20	A20	A	20	60	60	-1.18812	-1.39907	0.0463924	0.177477	86320	117060	0.352419	0.524576	0.364839	0.276769	hsa-miR-146b
21	A21	A	21	120	760	-0.554275	1.33491	0.667083	0.483824	88120	111020	0.373932	0.469184	0.384949	0.280991	hsa-miR-9
22	A22	A	22	440	280	0.633842	0.259685	0.37737	0.370838	23080	25580	-1.02257	-1.06564	0.133526	0.162444	hsa-miR-147
23	A23	A	23	NA	NA	NA	NA	NA	NA	NA	NA	NA	NA	NA	NA	empty
24	A24	A	24	NA	NA	NA	NA	NA	NA	NA	NA	NA	NA	NA	NA	empty
25	B01	B	1	540	480	0.821115	0.840079	0.139044	0.23373	65860	59220	0.0704262	-0.187921	0.932994	0.453319	hsa-miR-324-3p
26	B02	B	2	200	80	-0.0871555	-1.0893	0.359448	0.365892	87320	110220	0.364426	0.461622	0.39942	0.288867	hsa-miR-502
27	B03	B	3	80	100	-0.925049	-0.849015	0.138545	0.23373	36240	48120	-0.552254	-0.404946	0.499994	0.32462	hsa-miR-324-5p
28	B04	B	4	500	560	0.750738	1.00607	0.124669	0.23373	135040	159600	0.818891	0.848693	0.0908523	0.142074	hsa-miR-503
29	B05	B	5	100	380	-0.720998	0.588521	0.892883	0.531687	91580	109020	0.414077	0.450176	0.37481	0.280807	hsa-miR-325
30	B06	B	6	800	380	1.18053	0.588521	0.135581	0.23373	125820	132480	0.745176	0.653963	0.148658	0.178092	hsa-miR-504
31	B07	B	7	2560	5720	2.24416	3.50833	0.0183553	0.177477	31400	31420	-0.701684	-0.850634	0.250524	0.222128	hsa-miR-326
32	B08	B	8	220	200	0	-0.10263	0.925497	0.537912	28060	33660	-0.818912	-0.778629	0.242903	0.220351	hsa-miR-505
33	B09	B	9	660	320	1.00462	0.403472	0.210184	0.284744	48560	72460	-0.247217	0.0230542	0.909259	0.448733	hsa-miR-328
34	B10	B	10	60	60	-1.18812	-1.39907	0.0463924	0.177477	3160	2640	-3.09522	-3.44022	0.016023	0.121053	hsa-miR-506
35	B11	B	11	60	80	-1.18812	-1.0893	0.0696573	0.194455	86880	81780	0.35916	0.149569	0.639089	0.377057	hsa-miR-329
36	B12	B	12	360	1120	0.450341	1.75245	0.123754	0.23373	52260	61040	-0.170675	-0.156271	0.815333	0.433751	hsa-miR-507
37	B13	B	13	200	140	-0.0871555	-0.4867	0.616213	0.469149	32140	38460	-0.677403	-0.639242	0.330332	0.264498	hsa-miR-330
38	B14	B	14	60	40	-1.18812	-1.83568	0.0313465	0.177477	24720	29880	-0.951014	-0.903181	0.170827	0.188761	hsa-miR-508
39	B15	B	15	1660	380	1.84804	0.588521	0.0982715	0.207348	101540	109740	0.521692	0.457059	0.303245	0.249166	hsa-miR-331
40	B16	B	16	200	180	-0.0871555	-0.216083	0.769042	0.495427	24340	27940	-0.967162	-0.973371	0.155608	0.185006	hsa-miR-509
41	B17	B	17	360	220	0.450341	0	0.64546	0.476755	171140	200320	1.06584	1.0863	0.0355558	0.121715	hsa-miR-335
42	B18	B	18	340	1080	0.398073	1.71329	0.139544	0.23373	45000	53980	-0.326581	-0.284791	0.674198	0.387572	hsa-miR-510
43	B19	B	19	6400	10340	3.08206	4.14586	0.0161668	0.177477	47760	63740	-0.264533	-0.111014	0.809535	0.432131	hsa-miR-337
44	B20	B	20	320	460	0.342635	0.79425	0.302774	0.330086	70120	85780	0.135759	0.1995	0.743688	0.415348	hsa-miR-511
45	B21	B	21	420	280	0.591302	0.259685	0.394792	0.373017	154540	146160	0.959488	0.756714	0.0832693	0.139022	hsa-miR-338
46	B22	B	22	80	140	-0.925049	-0.4867	0.221985	0.28784	59660	51360	-0.0326327	-0.336813	0.789328	0.430123	hsa-miR-512-3p
47	B23	B	23	NA	NA	NA	NA	NA	NA	NA	NA	NA	NA	NA	NA	empty
48	B24	B	24	NA	NA	NA	NA	NA	NA	NA	NA	NA	NA	NA	NA	empty
49	C01	C	1	560	140	0.854371	-0.4867	0.688986	0.483824	165400	183880	1.03028	0.996763	0.0445849	0.123239	hsa-miR-9*
50	C02	C	2	80	80	-0.925049	-1.0893	0.101743	0.210626	67780	79680	0.10038	0.122369	0.832785	0.438575	hsa-miR-148a
51	C03	C	3	120	100	-0.554275	-0.849015	0.237952	0.294238	81680	93320	0.294826	0.287589	0.576396	0.34926	hsa-miR-10a
52	C04	C	4	360	220	0.450341	0	0.64546	0.476755	68040	74160	0.104371	0.0473018	0.870871	0.440879	hsa-miR-148b
53	C05	C	5	240	120	0.0795668	-0.65269	0.675265	0.483824	85540	98040	0.342957	0.33918	0.492896	0.32462	hsa-miR-10b
54	C06	C	6	620	540	0.947445	0.966908	0.0982715	0.207348	17500	19000	-1.31106	-1.37657	0.0617038	0.127416	hsa-miR-149
55	C07	C	7	600	600	0.917461	1.08036	0.0856598	0.207348	101600	113100	0.522308	0.488592	0.280999	0.238375	hsa-miR-15a
56	C08	C	8	240	220	0.0795668	0	0.921041	0.537016	196220	211620	1.20839	1.14368	0.026062	0.121053	hsa-miR-150
57	C09	C	9	820	1020	1.20311	1.65174	0.043398	0.177477	92680	98380	0.426523	0.3428	0.42715	0.299268	hsa-miR-15b
58	C10	C	10	240	200	0.0795668	-0.10263	1	0.561722	125460	144480	0.742189	0.744626	0.125959	0.16059	hsa-miR-151
59	C11	C	11	440	360	0.633842	0.530301	0.270648	0.31166	94060	93120	0.441929	0.285346	0.458231	0.312669	hsa-miR-16
60	C12	C	12	140	160	-0.413314	-0.342913	0.481925	0.411075	68240	76400	0.10743	0.0784164	0.844466	0.438904	hsa-miR-152
61	C13	C	13	420	220	0.591302	0	0.538351	0.433137	21000	25560	-1.12101	-1.06646	0.113951	0.154165	hsa-miR-17-3p
62	C14	C	14	180	1100	-0.183502	1.73305	0.379394	0.370838	54600	61440	-0.125016	-0.149441	0.847392	0.438904	hsa-miR-153
63	C15	C	15	80	400	-0.925049	0.643754	0.813704	0.515192	63000	89720	0.0241484	0.246455	0.800858	0.431204	hsa-miR-17-5p
64	C16	C	16	120	100	-0.554275	-0.849015	0.237952	0.294238	84660	106260	0.332178	0.423364	0.453715	0.312303	hsa-miR-154
65	C17	C	17	80	40	-0.925049	-1.83568	0.0482712	0.177477	124560	152380	0.734685	0.800289	0.116974	0.155573	hsa-miR-18a
66	C18	C	18	220	220	0	0	0.995523	0.561722	57340	65460	-0.0739766	-0.0831734	0.915186	0.448835	hsa-miR-154*
67	C19	C	19	1740	2180	1.89108	2.4696	0.0217455	0.177477	113380	123320	0.636657	0.579047	0.196677	0.196599	hsa-miR-18a*
68	C20	C	20	60	60	-1.18812	-1.39907	0.0463924	0.177477	19540	29260	-1.19613	-0.925105	0.12412	0.16059	hsa-miR-155
69	C21	C	21	100	60	-0.720998	-1.39907	0.0971354	0.207348	140340	166280	0.859019	0.891565	0.0768284	0.137687	hsa-miR-18b
70	C22	C	22	520	540	0.786603	0.966908	0.126516	0.23373	26760	30500	-0.868359	-0.881707	0.190277	0.196474	hsa-miR-181a
71	C23	C	23	NA	NA	NA	NA	NA	NA	NA	NA	NA	NA	NA	NA	empty
72	C24	C	24	NA	NA	NA	NA	NA	NA	NA	NA	NA	NA	NA	NA	empty
73	D01	D	1	220	400	0	0.643754	0.559547	0.442462	91660	178440	0.414987	0.965362	0.171997	0.188761	hsa-miR-339
74	D02	D	2	100	220	-0.720998	0	0.51033	0.425455	168880	182440	1.05198	0.988542	0.0430219	0.122759	hsa-miR-512-5p
75	D03	D	3	340	620	0.398073	1.11567	0.199498	0.280583	88000	94000	0.372512	0.295181	0.511943	0.32462	hsa-miR-340
76	D04	D	4	320	360	0.342635	0.530301	0.414829	0.381231	70000	72120	0.133973	0.0181365	0.878232	0.441756	hsa-miR-513
77	D05	D	5	100	520	-0.720998	0.926269	0.931442	0.539665	111200	123480	0.61642	0.580403	0.203234	0.199344	hsa-miR-342
78	D06	D	6	100	280	-0.720998	0.259685	0.672533	0.483824	39620	44400	-0.459305	-0.489073	0.483517	0.324283	hsa-miR-514
79	D07	D	7	40	40	-1.55889	-1.83568	0.0206959	0.177477	3020	2760	-3.14245	-3.39374	0.0161878	0.121053	hsa-miR-345
80	D08	D	8	280	100	0.220528	-0.849015	0.672533	0.483824	30680	29440	-0.725863	-0.918692	0.212678	0.206032	hsa-miR-515-3p
81	D09	D	9	360	1060	0.450341	1.69316	0.128384	0.23373	139680	150820	0.854106	0.78953	0.0974614	0.142947	hsa-miR-346
82	D10	D	10	220	160	0	-0.342913	0.767614	0.495427	10900	12340	-1.80456	-1.82785	0.0339509	0.121715	hsa-miR-515-5p
83	D11	D	11	100	180	-0.720998	-0.216083	0.39065	0.371006	32300	29400	-0.672227	-0.920114	0.235446	0.216084	hsa-miR-361
84	D12	D	12	920	780	1.30833	1.36288	0.0491265	0.177477	159720	165760	0.993855	0.88829	0.0583967	0.123239	hsa-miR-516-3p
85	D13	D	13	380	420	0.499782	0.696291	0.254713	0.302772	68500	72960	0.111394	0.0302444	0.875286	0.44169	hsa-miR-362
86	D14	D	14	920	340	1.30833	0.468753	0.156842	0.254842	21100	22120	-1.11606	-1.2176	0.0959605	0.142074	hsa-miR-516-5p
87	D15	D	15	160	100	-0.291207	-0.849015	0.33546	0.353182	27220	30200	-0.850593	-0.892042	0.19091	0.196474	hsa-miR-363
88	D16	D	16	160	240	-0.291207	0.0936943	0.839928	0.524733	129060	141900	0.771678	0.725786	0.123208	0.16059	hsa-miR-517*
89	D17	D	17	700	320	1.05842	0.403472	0.20147	0.281211	8860	10260	-2.02056	-2.02085	0.0268236	0.121053	hsa-miR-363*
90	D18	D	18	20900	17040	4.16425	4.68377	0.0151221	0.177477	90780	111060	0.404932	0.469561	0.360897	0.276769	hsa-miR-517a
91	D19	D	19	160	440	-0.291207	0.746384	0.73216	0.486992	68500	71040	0.111394	0.00236026	0.892987	0.447055	hsa-miR-365
92	D20	D	20	1840	900	1.94218	1.51697	0.0323908	0.177477	182080	187820	1.13043	1.01893	0.0349062	0.121715	hsa-miR-517b
93	D21	D	21	300	260	0.283618	0.179885	0.640099	0.476755	34280	32880	-0.610211	-0.803143	0.30943	0.251612	hsa-miR-367
94	D22	D	22	29640	25920	4.48374	5.13544	0.0145092	0.177477	85040	96660	0.336847	0.324358	0.519184	0.32462	hsa-miR-517c
95	D23	D	23	NA	NA	NA	NA	NA	NA	NA	NA	NA	NA	NA	NA	empty
96	D24	D	24	NA	NA	NA	NA	NA	NA	NA	NA	NA	NA	NA	NA	empty
97	E01	E	1	660	440	1.00462	0.746384	0.123754	0.23373	108020	250300	0.586177	1.3192	0.0859652	0.140192	hsa-miR-19a
98	E02	E	2	260	260	0.152761	0.179885	0.73216	0.486992	22140	31000	-1.06591	-0.864705	0.159451	0.186654	hsa-miR-181b
99	E03	E	3	400	260	0.546687	0.179885	0.452149	0.400511	86140	96880	0.350243	0.326735	0.504756	0.32462	hsa-miR-19b
100	E04	E	4	500	60	0.750738	-1.39907	0.792008	0.503184	13500	15300	-1.58157	-1.60304	0.0415055	0.121715	hsa-miR-181c
101	E05	E	5	80	100	-0.925049	-0.849015	0.138545	0.23373	90400	98540	0.400559	0.344499	0.440318	0.305763	hsa-miR-20a
102	E06	E	6	260	380	0.152761	0.588521	0.485428	0.411253	31800	40980	-0.688489	-0.572883	0.356982	0.276769	hsa-miR-181d
103	E07	E	7	140	60	-0.413314	-1.39907	0.161831	0.254842	104100	113180	0.547646	0.489332	0.267874	0.230986	hsa-miR-20b
104	E08	E	8	60	140	-1.18812	-0.4867	0.161831	0.254842	68760	74880	0.115343	0.0574043	0.844466	0.438904	hsa-miR-182
105	E09	E	9	440	280	0.633842	0.259685	0.37737	0.370838	153740	176460	0.954078	0.953695	0.0571646	0.123239	hsa-miR-21
106	E10	E	10	620	180	0.947445	-0.216083	0.497203	0.418297	21200	22380	-1.11113	-1.20538	0.101296	0.14452	hsa-miR-182*
107	E11	E	11	120	980	-0.554275	1.60867	0.608339	0.468968	35280	39700	-0.580238	-0.606063	0.382908	0.280807	hsa-miR-22
108	E12	E	12	320	120	0.342635	-0.65269	0.875166	0.530411	118040	133780	0.678643	0.664173	0.162802	0.187866	hsa-miR-183
109	E13	E	13	340	360	0.398073	0.530301	0.38756	0.371006	181400	193560	1.12653	1.05041	0.0339509	0.121715	hsa-miR-23a
110	E14	E	14	1960	6400	1.99995	3.62929	0.0190128	0.177477	88460	94040	0.377946	0.295626	0.504756	0.32462	hsa-miR-184
111	E15	E	15	300	740	0.283618	1.30619	0.216374	0.28784	166200	191500	1.03531	1.03922	0.0407644	0.121715	hsa-miR-23b
112	E16	E	16	500	260	0.750738	0.179885	0.367346	0.369829	78000	93540	0.246772	0.290051	0.59438	0.357397	hsa-miR-185
113	E17	E	17	240	480	0.0795668	0.840079	0.424527	0.385305	2780	2800	-3.22877	-3.3787	0.0161878	0.121053	hsa-miR-24
114	E18	E	18	360	220	0.450341	0	0.64546	0.476755	98580	113160	0.490854	0.489147	0.290272	0.242312	hsa-miR-186
115	E19	E	19	200	120	-0.0871555	-0.65269	0.538351	0.433137	15040	18560	-1.46897	-1.40107	0.0526782	0.123239	hsa-miR-25
116	E20	E	20	300	440	0.283618	0.746384	0.346843	0.362038	74220	84820	0.194992	0.187732	0.715603	0.406903	hsa-miR-187
117	E21	E	21	400	320	0.546687	0.403472	0.347802	0.362038	54440	66360	-0.128075	-0.0688956	0.909259	0.448733	hsa-miR-26a
118	E22	E	22	380	480	0.499782	0.840079	0.219166	0.28784	102180	117860	0.528241	0.531697	0.258311	0.227745	hsa-miR-188
119	E23	E	23	NA	NA	NA	NA	NA	NA	NA	NA	NA	NA	NA	NA	empty
120	E24	E	24	NA	NA	NA	NA	NA	NA	NA	NA	NA	NA	NA	NA	empty
121	F01	F	1	480	140	0.713409	-0.4867	0.766185	0.495427	39420	45940	-0.46458	-0.453422	0.507146	0.32462	hsa-miR-368
122	F02	F	2	120	120	-0.554275	-0.65269	0.301023	0.330086	115800	120760	0.658672	0.557113	0.197976	0.196645	hsa-miR-518a
123	F03	F	3	100	100	-0.720998	-0.849015	0.18484	0.268156	66720	72480	0.0839494	0.0233428	0.906297	0.448733	hsa-miR-369-3p
124	F04	F	4	160	920	-0.291207	1.54063	0.479597	0.411075	135120	146000	0.819509	0.755568	0.109325	0.154165	hsa-miR-518a-2*
125	F05	F	5	360	220	0.450341	0	0.64546	0.476755	59360	66000	-0.0378875	-0.0745833	0.938938	0.454799	hsa-miR-369-5p
126	F06	F	6	220	220	0	0	0.995523	0.561722	83920	84540	0.323027	0.184275	0.657899	0.382405	hsa-miR-518b
127	F07	F	7	100	180	-0.720998	-0.216083	0.39065	0.371006	98300	105420	0.487889	0.415066	0.343492	0.269534	hsa-miR-370
128	F08	F	8	140	220	-0.413314	0	0.690364	0.483824	76920	74660	0.232239	0.0543277	0.772119	0.423687	hsa-miR-518c
129	F09	F	9	420	700	0.591302	1.24635	0.12559	0.23373	16700	16400	-1.35984	-1.53044	0.0478548	0.123239	hsa-miR-371
130	F10	F	10	80	220	-0.925049	0	0.4159	0.381231	40320	39880	-0.441049	-0.601333	0.442535	0.305949	hsa-miR-518c*
131	F11	F	11	280	80	0.220528	-1.0893	0.563329	0.443549	25240	22600	-0.929315	-1.19515	0.125959	0.16059	hsa-miR-372
132	F12	F	12	240	300	0.0795668	0.333976	0.694504	0.483824	82780	94520	0.30877	0.300949	0.551158	0.339622	hsa-miR-518d
133	F13	F	13	40	40	-1.55889	-1.83568	0.0206959	0.177477	46500	46800	-0.292402	-0.434029	0.627117	0.372797	hsa-miR-373
134	F14	F	14	200	240	-0.0871555	0.0936943	1	0.561722	99000	107820	0.495285	0.438603	0.326632	0.264232	hsa-miR-518e
135	F15	F	15	80	140	-0.925049	-0.4867	0.221985	0.28784	161220	153740	1.0036	0.80958	0.0676527	0.132716	hsa-miR-373*
136	F16	F	16	60	440	-1.18812	0.746384	0.726538	0.486992	135520	155540	0.82259	0.821751	0.0944781	0.142074	hsa-miR-518f
137	F17	F	17	380	80	0.499782	-1.0893	0.771903	0.495537	36160	43360	-0.554557	-0.513856	0.432609	0.301745	hsa-miR-374
138	F18	F	18	400	1160	0.546687	1.79024	0.095637	0.207348	115140	113160	0.652714	0.489147	0.220318	0.210831	hsa-miR-518f*
139	F19	F	19	60	280	-1.18812	0.259685	0.449903	0.400446	2740	3520	-3.24387	-3.13942	0.016354	0.121053	hsa-miR-375
140	F20	F	20	20	60	-2.19273	-1.39907	0.0268038	0.177477	56100	62280	-0.0967657	-0.135243	0.86499	0.439319	hsa-miR-519a
141	F21	F	21	100	140	-0.720998	-0.4867	0.286407	0.317886	27440	38280	-0.842202	-0.644147	0.266263	0.230866	hsa-miR-376a
142	F22	F	22	40	200	-1.55889	-0.10263	0.209504	0.284744	42080	45980	-0.396514	-0.452512	0.543694	0.337258	hsa-miR-519b
143	F23	F	23	NA	NA	NA	NA	NA	NA	NA	NA	NA	NA	NA	NA	empty
144	F24	F	24	NA	NA	NA	NA	NA	NA	NA	NA	NA	NA	NA	NA	empty
145	G01	G	1	320	240	0.342635	0.0936943	0.649492	0.476755	63120	72860	0.026132	0.0288103	0.952323	0.459863	hsa-miR-26b
146	G02	G	2	180	60	-0.183502	-1.39907	0.233519	0.294238	92960	89800	0.429667	0.247387	0.509542	0.32462	hsa-miR-189
147	G03	G	3	180	380	-0.183502	0.588521	0.742033	0.491783	164180	165580	1.02256	0.887154	0.0569208	0.123239	hsa-miR-27a
148	G04	G	4	1020	100	1.40269	-0.849015	0.702811	0.486802	84280	101320	0.327489	0.373589	0.490542	0.32462	hsa-miR-190
149	G05	G	5	220	60	0	-1.39907	0.321575	0.342477	180400	160920	1.12077	0.857305	0.049564	0.123239	hsa-miR-27b
150	G06	G	6	460	320	0.674491	0.403472	0.302774	0.330086	225440	194060	1.35309	1.0531	0.0250758	0.121053	hsa-miR-191
151	G07	G	7	60	60	-1.18812	-1.39907	0.0463924	0.177477	29740	34560	-0.7583	-0.751039	0.261472	0.229245	hsa-miR-28
152	G08	G	8	180	220	-0.183502	0	0.84871	0.524733	83620	97880	0.319294	0.337472	0.519184	0.32462	hsa-miR-191*
153	G09	G	9	260	860	0.152761	1.46801	0.24776	0.300203	8340	7800	-2.0836	-2.30748	0.0227503	0.121053	hsa-miR-29a
154	G10	G	10	200	180	-0.0871555	-0.216083	0.769042	0.495427	65360	64240	0.0624825	-0.102844	0.986584	0.47205	hsa-miR-192
155	G11	G	11	360	480	0.450341	0.840079	0.246233	0.300203	8040	10820	-2.12179	-1.96529	0.0266953	0.121053	hsa-miR-29b
156	G12	G	12	560	380	0.854371	0.588521	0.182988	0.267576	17780	25700	-1.29452	-1.06075	0.0959605	0.142074	hsa-miR-193a
157	G13	G	13	420	1380	0.591302	1.97724	0.0866869	0.207348	11640	13760	-1.73609	-1.71396	0.0365496	0.121715	hsa-miR-29c
158	G14	G	14	520	840	0.786603	1.44268	0.08397	0.207348	28640	25460	-0.797586	-1.07056	0.168505	0.188761	hsa-miR-193b
159	G15	G	15	400	100	0.546687	-0.849015	0.935903	0.54055	225920	295360	1.35531	1.49228	0.0182842	0.121053	hsa-miR-30a-3p
160	G16	G	16	60	120	-1.18812	-0.65269	0.130274	0.23373	44960	53800	-0.327508	-0.288283	0.668747	0.385852	hsa-miR-194
161	G17	G	17	100	80	-0.720998	-1.0893	0.138545	0.23373	51740	65740	-0.181098	-0.0787105	0.859116	0.439178	hsa-miR-30a-5p
162	G18	G	18	520	260	0.786603	0.179885	0.356514	0.365892	109780	125200	0.603023	0.594867	0.208592	0.203329	hsa-miR-195
163	G19	G	19	1400	180	1.69226	-0.216083	0.363384	0.367866	70100	82340	0.135461	0.156705	0.783579	0.428478	hsa-miR-30b
164	G20	G	20	60	80	-1.18812	-1.0893	0.0696573	0.194455	20980	29560	-1.12201	-0.914439	0.133526	0.162444	hsa-miR-196a
165	G21	G	21	360	200	0.450341	-0.10263	0.72093	0.486992	67480	96980	0.0957558	0.327814	0.660605	0.38256	hsa-miR-30c
166	G22	G	22	40	100	-1.55889	-0.849015	0.0687981	0.194455	21420	31640	-1.10037	-0.843338	0.160562	0.186654	hsa-miR-196b
167	G23	G	23	NA	NA	NA	NA	NA	NA	NA	NA	NA	NA	NA	NA	empty
168	G24	G	24	NA	NA	NA	NA	NA	NA	NA	NA	NA	NA	NA	NA	empty
169	H01	H	1	60	180	-1.18812	-0.216083	0.233519	0.294238	19420	20620	-1.20255	-1.29102	0.0780831	0.137687	hsa-miR-376a*
170	H02	H	2	120	60	-0.554275	-1.39907	0.130274	0.23373	43580	45140	-0.360004	-0.47179	0.556162	0.339622	hsa-miR-519c
171	H03	H	3	60	120	-1.18812	-0.65269	0.130274	0.23373	23940	25280	-0.984435	-1.07798	0.132562	0.162444	hsa-miR-376b
172	H04	H	4	300	560	0.283618	1.00607	0.270648	0.31166	136620	151080	0.831016	0.791331	0.0989811	0.143832	hsa-miR-519d
173	H05	H	5	80	160	-0.925049	-0.342913	0.263395	0.307146	56120	60480	-0.0963941	-0.165908	0.847392	0.438904	hsa-miR-377
174	H06	H	6	60	80	-1.18812	-1.0893	0.0696573	0.194455	34800	42820	-0.594518	-0.526959	0.415284	0.292259	hsa-miR-519e
175	H07	H	7	1700	560	1.86981	1.00607	0.0529047	0.18745	215840	203660	1.30773	1.10359	0.0238885	0.121053	hsa-miR-378
176	H08	H	8	580	700	0.88646	1.24635	0.0797025	0.207348	14720	19660	-1.49139	-1.34087	0.0564358	0.123239	hsa-miR-519e*
177	H09	H	9	160	480	-0.291207	0.840079	0.688986	0.483824	75100	64660	0.207279	-0.0960305	0.894464	0.447055	hsa-miR-379
178	H10	H	10	60	60	-1.18812	-1.39907	0.0463924	0.177477	31940	45780	-0.68391	-0.45707	0.412082	0.291312	hsa-miR-520a
179	H11	H	11	100	60	-0.720998	-1.39907	0.0971354	0.207348	16940	19700	-1.34496	-1.33874	0.0630163	0.128437	hsa-miR-380-3p
180	H12	H	12	180	20	-0.183502	-2.58207	0.157391	0.254842	15780	21780	-1.4189	-1.23379	0.0684993	0.132718	hsa-miR-520a*
181	H13	H	13	280	140	0.220528	-0.4867	0.870746	0.530369	6120	9260	-2.40622	-2.12808	0.0227503	0.121053	hsa-miR-380-5p
182	H14	H	14	40	80	-1.55889	-1.0893	0.0482712	0.177477	32880	43820	-0.653675	-0.502822	0.406778	0.290931	hsa-miR-520b
183	H15	H	15	80	40	-0.925049	-1.83568	0.0482712	0.177477	21800	24020	-1.08204	-1.13144	0.111829	0.154165	hsa-miR-381
184	H16	H	16	60	40	-1.18812	-1.83568	0.0313465	0.177477	32160	38820	-0.676755	-0.6295	0.335931	0.264926	hsa-miR-520c
185	H17	H	17	160	260	-0.291207	0.179885	0.898801	0.531687	32560	42260	-0.66387	-0.540724	0.380873	0.280807	hsa-miR-382
186	H18	H	18	60	80	-1.18812	-1.0893	0.0696573	0.194455	49700	66660	-0.223029	-0.0641793	0.862052	0.439248	hsa-miR-520d
187	H19	H	19	760	540	1.13362	0.966908	0.0843058	0.207348	91120	91520	0.408828	0.267224	0.504756	0.32462	hsa-miR-383
188	H20	H	20	140	100	-0.413314	-0.849015	0.286407	0.317886	132780	176840	0.801299	0.955945	0.0780831	0.137687	hsa-miR-520d*
189	H21	H	21	220	260	0	0.179885	0.861919	0.529347	142880	157140	0.877717	0.832451	0.0846086	0.139771	hsa-miR-384
190	H22	H	22	40	40	-1.55889	-1.83568	0.0206959	0.177477	44600	37800	-0.335888	-0.657341	0.462773	0.313046	hsa-miR-520e
191	H23	H	23	NA	NA	NA	NA	NA	NA	NA	NA	NA	NA	NA	NA	empty
192	H24	H	24	NA	NA	NA	NA	NA	NA	NA	NA	NA	NA	NA	NA	empty
193	I01	I	1	240	300	0.0795668	0.333976	0.694504	0.483824	69940	92720	0.13308	0.280845	0.679665	0.389289	hsa-miR-30d
194	I02	I	2	140	380	-0.413314	0.588521	0.903243	0.531687	42560	55720	-0.384691	-0.251619	0.647123	0.378948	hsa-miR-197
195	I03	I	3	120	160	-0.554275	-0.342913	0.41376	0.381231	163900	181940	1.02078	0.985673	0.0474354	0.123239	hsa-miR-30e-3p
196	I04	I	4	120	100	-0.554275	-0.849015	0.237952	0.294238	109760	129240	0.602834	0.628073	0.19603	0.196599	hsa-miR-198
197	I05	I	5	280	120	0.220528	-0.65269	0.781937	0.500236	62140	72780	0.00982122	0.0276617	0.968702	0.464911	hsa-miR-30e-5p
198	I06	I	6	100	60	-0.720998	-1.39907	0.0971354	0.207348	9820	10420	-1.91332	-2.00467	0.0285397	0.121053	hsa-miR-199a
199	I07	I	7	220	160	0	-0.342913	0.767614	0.495427	115380	95260	0.654884	0.309103	0.303245	0.249166	hsa-miR-31
200	I08	I	8	360	200	0.450341	-0.10263	0.72093	0.486992	29860	27640	-0.754103	-0.984659	0.190277	0.196474	hsa-miR-199a*
201	I09	I	9	80	140	-0.925049	-0.4867	0.221985	0.28784	45180	40720	-0.32242	-0.579538	0.519184	0.32462	hsa-miR-32
202	I10	I	10	60	240	-1.18812	0.0936943	0.369337	0.369829	28540	47220	-0.801232	-0.424687	0.378846	0.280807	hsa-miR-199b
203	I11	I	11	720	580	1.08418	1.04386	0.0774787	0.206885	110560	134060	0.610403	0.666359	0.185268	0.196474	hsa-miR-33
204	I12	I	12	940	1320	1.328	1.92938	0.0342504	0.177477	226620	203740	1.35853	1.104	0.0225284	0.121053	hsa-miR-200a
205	I13	I	13	720	1100	1.08418	1.73305	0.0445756	0.177477	51980	64160	-0.176274	-0.104147	0.847392	0.438904	hsa-miR-34a
206	I14	I	14	100	40	-0.720998	-1.83568	0.0687981	0.194455	24040	32680	-0.98009	-0.809523	0.196677	0.196599	hsa-miR-200a*
207	I15	I	15	2080	5000	2.05429	3.36347	0.0193008	0.177477	15220	18900	-1.45657	-1.38209	0.0550013	0.123239	hsa-miR-34b
208	I16	I	16	260	760	0.152761	1.33491	0.262597	0.307146	197180	304020	1.21348	1.5225	0.0204109	0.121053	hsa-miR-200b
209	I17	I	17	480	220	0.713409	0	0.48076	0.411075	51160	61020	-0.192849	-0.156613	0.792206	0.430197	hsa-miR-34c
210	I18	I	18	160	300	-0.291207	0.333976	0.998508	0.561722	190400	174840	1.177	0.944052	0.0375669	0.121715	hsa-miR-200c
211	I19	I	19	100	140	-0.720998	-0.4867	0.286407	0.317886	47040	52040	-0.280367	-0.323061	0.69065	0.394142	hsa-miR-92
212	I20	I	20	260	120	0.152761	-0.65269	0.730753	0.486992	26240	21820	-0.888813	-1.23188	0.126886	0.16059	hsa-miR-202
213	I21	I	21	40	40	-1.55889	-1.83568	0.0206959	0.177477	26880	27680	-0.863695	-0.983147	0.169663	0.188761	hsa-miR-93
214	I22	I	22	300	280	0.283618	0.259685	0.592727	0.460789	154920	176400	0.962048	0.95334	0.0564358	0.123239	hsa-miR-202*
215	I23	I	23	NA	NA	NA	NA	NA	NA	NA	NA	NA	NA	NA	NA	empty
216	I24	I	24	NA	NA	NA	NA	NA	NA	NA	NA	NA	NA	NA	NA	empty
217	J01	J	1	40	40	-1.55889	-1.83568	0.0206959	0.177477	9300	7400	-1.97004	-2.36253	0.0238885	0.121053	hsa-miR-409-3p
218	J02	J	2	40	40	-1.55889	-1.83568	0.0206959	0.177477	17320	21180	-1.32184	-1.263	0.0707996	0.135502	hsa-miR-520f
219	J03	J	3	480	200	0.713409	-0.10263	0.54703	0.438206	58640	66100	-0.0506081	-0.0730003	0.932994	0.453319	hsa-miR-409-5p
220	J04	J	4	160	60	-0.291207	-1.39907	0.194949	0.276295	28260	33400	-0.811509	-0.786736	0.239901	0.218892	hsa-miR-520g
221	J05	J	5	340	200	0.398073	-0.10263	0.759057	0.495427	173460	134160	1.07988	0.667139	0.0793543	0.138374	hsa-miR-410
222	J06	J	6	60	60	-1.18812	-1.39907	0.0463924	0.177477	36700	48240	-0.539106	-0.402342	0.507146	0.32462	hsa-miR-520h
223	J07	J	7	200	300	-0.0871555	0.333976	0.844317	0.524733	150040	151120	0.928685	0.791607	0.0826061	0.139022	hsa-miR-412
224	J08	J	8	440	220	0.633842	0	0.517565	0.426705	142940	148640	0.878154	0.774306	0.095217	0.142074	hsa-miR-521
225	J09	J	9	260	220	0.152761	0	0.861919	0.529347	89960	106540	0.395473	0.426116	0.407835	0.290931	hsa-miR-422a
226	J10	J	10	40	40	-1.55889	-1.83568	0.0206959	0.177477	8220	8820	-2.09871	-2.17898	0.0238885	0.121053	hsa-miR-522
227	J11	J	11	60	100	-1.18812	-0.849015	0.0971354	0.207348	47560	63580	-0.268907	-0.113642	0.800858	0.431204	hsa-miR-422b
228	J12	J	12	100	200	-0.720998	-0.10263	0.446545	0.399386	101500	143420	0.521281	0.736926	0.194098	0.196599	hsa-miR-523
229	J13	J	13	900	860	1.28823	1.46801	0.0474284	0.177477	25300	21060	-0.92684	-1.26894	0.113524	0.154165	hsa-miR-423
230	J14	J	14	60	180	-1.18812	-0.216083	0.233519	0.294238	36840	39940	-0.535137	-0.599761	0.405722	0.290931	hsa-miR-524
231	J15	J	15	560	860	0.854371	1.46801	0.0734829	0.199101	107980	140220	0.585791	0.713333	0.186511	0.196474	hsa-miR-424
232	J16	J	16	40	120	-1.55889	-0.65269	0.0941572	0.207348	11380	17000	-1.75964	-1.49287	0.0418803	0.121715	hsa-miR-524*
233	J17	J	17	440	960	0.633842	1.58646	0.0948948	0.207348	115200	138340	0.653257	0.699219	0.158346	0.186654	hsa-miR-425
234	J18	J	18	80	40	-0.925049	-1.83568	0.0482712	0.177477	22320	24080	-1.05747	-1.12883	0.116974	0.155573	hsa-miR-525
235	J19	J	19	380	100	0.499782	-0.849015	0.892883	0.531687	127520	118920	0.759166	0.541059	0.171997	0.188761	hsa-miR-429
236	J20	J	20	160	60	-0.291207	-1.39907	0.194949	0.276295	38700	45840	-0.483795	-0.4557	0.495256	0.32462	hsa-miR-525*
237	J21	J	21	1220	1420	1.56642	2.00801	0.0277168	0.177477	42820	41840	-0.378342	-0.551167	0.494075	0.32462	hsa-miR-431
238	J22	J	22	320	380	0.342635	0.588521	0.37636	0.370838	122380	127140	0.71628	0.610944	0.166206	0.188761	hsa-miR-526a
239	J23	J	23	NA	NA	NA	NA	NA	NA	NA	NA	NA	NA	NA	NA	empty
240	J24	J	24	NA	NA	NA	NA	NA	NA	NA	NA	NA	NA	NA	NA	empty
241	K01	K	1	260	300	0.152761	0.333976	0.640099	0.476755	45320	40400	-0.319195	-0.587787	0.519184	0.32462	hsa-miR-95
242	K02	K	2	1820	220	1.93218	0	0.253934	0.302772	158560	182800	0.986257	0.990603	0.0482774	0.123239	hsa-miR-203
243	K03	K	3	260	120	0.152761	-0.65269	0.730753	0.486992	51300	70720	-0.190001	-0.00236026	0.915186	0.448835	hsa-miR-96
244	K04	K	4	600	320	0.917461	0.403472	0.223404	0.28784	95200	105780	0.454487	0.418631	0.362865	0.276769	hsa-miR-204
245	K05	K	5	140	60	-0.413314	-1.39907	0.161831	0.254842	16820	15000	-1.35237	-1.62374	0.0459915	0.123239	hsa-miR-98
246	K06	K	6	680	200	1.03191	-0.10263	0.420201	0.383266	97000	109440	0.474012	0.454196	0.334058	0.264779	hsa-miR-205
247	K07	K	7	60	120	-1.18812	-0.65269	0.130274	0.23373	44940	73080	-0.327972	0.0319627	0.859116	0.439178	hsa-miR-99a
248	K08	K	8	120	180	-0.554275	-0.216083	0.476117	0.411075	32380	37560	-0.669648	-0.664001	0.328479	0.264363	hsa-miR-206
249	K09	K	9	80	160	-0.925049	-0.342913	0.263395	0.307146	77380	78840	0.238454	0.111288	0.740863	0.415348	hsa-miR-99b
250	K10	K	10	120	260	-0.554275	0.179885	0.730753	0.486992	13260	14700	-1.60027	-1.64486	0.0386081	0.121715	hsa-miR-208
251	K11	K	11	80	180	-0.925049	-0.216083	0.31074	0.332862	54300	49520	-0.130759	-0.37496	0.738042	0.415348	hsa-miR-100
252	K12	K	12	340	180	0.398073	-0.216083	0.834084	0.524733	6240	7240	-2.38598	-2.38538	0.0204109	0.121053	hsa-miR-210
253	K13	K	13	460	140	0.674491	-0.4867	0.789127	0.503089	14940	24340	-1.47592	-1.1176	0.0771405	0.137687	hsa-miR-101
254	K14	K	14	460	560	0.674491	1.00607	0.139544	0.23373	89500	91140	0.39013	0.262874	0.528919	0.329394	hsa-miR-211
255	K15	K	15	180	580	-0.183502	1.04386	0.524854	0.429785	80720	128160	0.282502	0.619299	0.36682	0.276769	hsa-miR-103
256	K16	K	16	300	160	0.283618	-0.342913	0.998508	0.561722	23280	30980	-1.01358	-0.86538	0.168505	0.188761	hsa-miR-212
257	K17	K	17	160	260	-0.291207	0.179885	0.898801	0.531687	47020	58900	-0.28081	-0.193586	0.743688	0.415348	hsa-miR-105
258	K18	K	18	280	980	0.220528	1.60867	0.204123	0.282771	169040	196820	1.05297	1.06787	0.0379113	0.121715	hsa-miR-213
259	K19	K	19	80	120	-0.925049	-0.65269	0.181761	0.267576	75860	97240	0.217774	0.330613	0.568767	0.345973	hsa-miR-106a
260	K20	K	20	320	240	0.342635	0.0936943	0.649492	0.476755	40820	36360	-0.428202	-0.697951	0.409955	0.29112	hsa-miR-214
261	K21	K	21	40	100	-1.55889	-0.849015	0.0687981	0.194455	73440	85360	0.18398	0.194367	0.718395	0.407016	hsa-miR-106b
262	K22	K	22	160	140	-0.291207	-0.4867	0.481925	0.411075	54800	90040	-0.121205	0.250178	0.85325	0.439178	hsa-miR-215
263	K23	K	23	NA	NA	NA	NA	NA	NA	NA	NA	NA	NA	NA	NA	empty
264	K24	K	24	NA	NA	NA	NA	NA	NA	NA	NA	NA	NA	NA	NA	empty
265	L01	L	1	1520	540	1.76747	0.966908	0.0584001	0.194455	150500	166600	0.931876	0.893575	0.0662608	0.131631	hsa-miR-432
266	L02	L	2	580	800	0.88646	1.39014	0.0719917	0.197972	100680	125440	0.512826	0.596869	0.247456	0.222128	hsa-miR-526b
267	L03	L	3	340	420	0.398073	0.696291	0.30807	0.332862	31300	31780	-0.705009	-0.838722	0.250524	0.222128	hsa-miR-432*
268	L04	L	4	40	60	-1.55889	-1.39907	0.0313465	0.177477	28360	31380	-0.807827	-0.851966	0.215434	0.207422	hsa-miR-526b*
269	L05	L	5	340	80	0.398073	-1.0893	0.682112	0.483824	33300	33620	-0.640445	-0.779872	0.305004	0.249305	hsa-miR-433
270	L06	L	6	1600	940	1.81437	1.56379	0.0323908	0.177477	108660	121740	0.592334	0.565564	0.229599	0.215765	hsa-miR-526c
271	L07	L	7	200	300	-0.0871555	0.333976	0.844317	0.524733	90280	109760	0.399175	0.457249	0.38189	0.280807	hsa-miR-448
272	L08	L	8	80	360	-0.925049	0.530301	0.719531	0.486992	30220	32420	-0.741611	-0.817875	0.250524	0.222128	hsa-miR-527
273	L09	L	9	680	1960	1.03191	2.35505	0.039841	0.177477	53200	63720	-0.152092	-0.111342	0.859116	0.439178	hsa-miR-449
274	L10	L	10	300	240	0.283618	0.0936943	0.694504	0.483824	87680	81340	0.368714	0.143928	0.641762	0.377216	hsa-miR-539
275	L11	L	11	220	180	0	-0.216083	0.84871	0.524733	6860	7600	-2.28724	-2.33464	0.0210271	0.121053	hsa-miR-450
276	L12	L	12	200	140	-0.0871555	-0.4867	0.616213	0.469149	8800	10420	-2.02764	-2.00467	0.0269523	0.121053	hsa-miR-542-3p
277	L13	L	13	480	920	0.713409	1.54063	0.0870314	0.207348	158320	169060	0.984678	0.908902	0.0569208	0.123239	hsa-miR-451
278	L14	L	14	800	600	1.18053	1.08036	0.0679476	0.194455	85840	97380	0.346607	0.332117	0.495256	0.32462	hsa-miR-542-5p
279	L15	L	15	1000	880	1.38458	1.49277	0.0422468	0.177477	19000	20500	-1.22534	-1.29712	0.0746724	0.137687	hsa-miR-452
280	L16	L	16	8700	7960	3.36281	3.86418	0.0160842	0.177477	41160	56820	-0.419556	-0.231178	0.639089	0.377057	hsa-miR-544
281	L17	L	17	3580	5080	2.55082	3.38056	0.0179886	0.177477	297640	304720	1.64269	1.5249	0.0153786	0.121053	hsa-miR-452*
282	L18	L	18	160	140	-0.291207	-0.4867	0.481925	0.411075	39280	42660	-0.468288	-0.530873	0.458231	0.312669	hsa-miR-545
283	L19	L	19	260	80	0.152761	-1.0893	0.518776	0.426705	6060	13420	-2.41649	-1.74012	0.0270816	0.121053	hsa-miR-453
284	L20	L	20	NA	NA	NA	NA	NA	NA	NA	NA	NA	NA	NA	NA	empty
285	L21	L	21	160	120	-0.291207	-0.65269	0.41376	0.381231	18440	22420	-1.25652	-1.20351	0.0832693	0.139022	hsa-miR-455
286	L22	L	22	NA	NA	NA	NA	NA	NA	NA	NA	NA	NA	NA	NA	empty
287	L23	L	23	NA	NA	NA	NA	NA	NA	NA	NA	NA	NA	NA	NA	empty
288	L24	L	24	NA	NA	NA	NA	NA	NA	NA	NA	NA	NA	NA	NA	empty
289	M01	M	1	480	360	0.713409	0.530301	0.246233	0.300203	97580	121600	0.480226	0.564361	0.276027	0.23543	hsa-miR-107
290	M02	M	2	400	300	0.546687	0.333976	0.380409	0.370838	179660	181180	1.11648	0.981296	0.0396738	0.121715	hsa-miR-216
291	M03	M	3	1060	540	1.43786	0.966908	0.0657219	0.194455	186200	274360	1.15375	1.41517	0.0243574	0.121053	hsa-miR-122a
292	M04	M	4	120	60	-0.554275	-1.39907	0.130274	0.23373	63120	88960	0.026132	0.23756	0.802303	0.431204	hsa-miR-217
293	M05	M	5	20	60	-2.19273	-1.39907	0.0268038	0.177477	700	900	-4.66633	-4.56543	0.0146052	0.121053	hsa-miR-124a
294	M06	M	6	20	1400	-2.19273	1.99274	0.912136	0.535212	27220	33640	-0.850593	-0.77925	0.231779	0.216084	hsa-miR-218
295	M07	M	7	380	300	0.499782	0.333976	0.410562	0.381231	196920	275600	1.2121	1.41988	0.0216595	0.121053	hsa-miR-125a
296	M08	M	8	140	100	-0.413314	-0.849015	0.286407	0.317886	8420	18760	-2.07365	-1.38987	0.0403981	0.121715	hsa-miR-219
297	M09	M	9	200	140	-0.0871555	-0.4867	0.616213	0.469149	224100	244420	1.34688	1.29434	0.0198105	0.121053	hsa-miR-125b
298	M10	M	10	100	140	-0.720998	-0.4867	0.286407	0.317886	64220	70000	0.0441411	-0.01306	0.961255	0.462752	hsa-miR-220
299	M11	M	11	100	60	-0.720998	-1.39907	0.0971354	0.207348	10800	17760	-1.81417	-1.44714	0.0418803	0.121715	hsa-miR-126
300	M12	M	12	660	720	1.00462	1.27669	0.0676661	0.194455	113520	187160	0.637944	1.01525	0.0930141	0.142074	hsa-miR-221
301	M13	M	13	180	260	-0.183502	0.179885	0.982095	0.561722	141640	126140	0.868631	0.602688	0.130648	0.162444	hsa-miR-126*
302	M14	M	14	1040	1060	1.42045	1.69316	0.0342504	0.177477	14380	20560	-1.51574	-1.29407	0.0574093	0.123239	hsa-miR-222
303	M15	M	15	80	60	-0.925049	-1.39907	0.0696573	0.194455	30780	43280	-0.722471	-0.515787	0.355035	0.276769	hsa-miR-127
304	M16	M	16	100	220	-0.720998	0	0.51033	0.425455	67700	81140	0.0991487	0.141354	0.82987	0.438512	hsa-miR-223
305	M17	M	17	80	140	-0.925049	-0.4867	0.221985	0.28784	51860	62900	-0.178684	-0.124885	0.82114	0.435365	hsa-miR-128a
306	M18	M	18	500	380	0.750738	0.588521	0.208826	0.284744	84600	148120	0.331439	0.770642	0.28267	0.238503	hsa-miR-224
307	M19	M	19	100	60	-0.720998	-1.39907	0.0971354	0.207348	60980	78520	-0.00982122	0.107035	0.927054	0.453239	hsa-miR-128b
308	M20	M	20	680	1960	1.03191	2.35505	0.039841	0.177477	73680	97160	0.187381	0.329753	0.589216	0.355655	hsa-miR-296
309	M21	M	21	240	380	0.0795668	0.588521	0.533423	0.433137	31340	40100	-0.703677	-0.59558	0.334058	0.264779	hsa-miR-129
310	M22	M	22	460	160	0.674491	-0.342913	0.711153	0.486992	19020	22780	-1.22424	-1.18686	0.0908523	0.142074	hsa-miR-299-3p
311	M23	M	23	NA	NA	NA	NA	NA	NA	NA	NA	NA	NA	NA	NA	empty
312	M24	M	24	NA	NA	NA	NA	NA	NA	NA	NA	NA	NA	NA	NA	empty
313	N01	N	1	3000	2620	2.3892	2.66757	0.0189176	0.177477	346540	456540	1.80125	1.94762	0.0146052	0.121053	hsa-miR-483
314	N02	N	2	NA	NA	NA	NA	NA	NA	NA	NA	NA	NA	NA	NA	empty
315	N03	N	3	140	180	-0.413314	-0.216083	0.549522	0.438297	53020	53240	-0.155625	-0.299224	0.763555	0.421243	hsa-miR-484
316	N04	N	4	NA	NA	NA	NA	NA	NA	NA	NA	NA	NA	NA	NA	empty
317	N05	N	5	540	280	0.821115	0.259685	0.309848	0.332862	17940	24960	-1.28518	-1.0913	0.0915684	0.142074	hsa-miR-485-3p
318	N06	N	6	NA	NA	NA	NA	NA	NA	NA	NA	NA	NA	NA	NA	empty
319	N07	N	7	1040	320	1.42045	0.403472	0.157941	0.254842	9880	10280	-1.90697	-2.01882	0.0284044	0.121053	hsa-miR-485-5p
320	N08	N	8	NA	NA	NA	NA	NA	NA	NA	NA	NA	NA	NA	NA	empty
321	N09	N	9	540	520	0.821115	0.926269	0.126516	0.23373	207560	188760	1.26695	1.02415	0.0278688	0.121053	hsa-miR-486
322	N10	N	10	NA	NA	NA	NA	NA	NA	NA	NA	NA	NA	NA	NA	empty
323	N11	N	11	220	120	0	-0.65269	0.608339	0.468968	74420	73320	0.197797	0.0353909	0.80664	0.432056	hsa-miR-487a
324	N12	N	12	NA	NA	NA	NA	NA	NA	NA	NA	NA	NA	NA	NA	empty
325	N13	N	13	120	260	-0.554275	0.179885	0.730753	0.486992	100900	146680	0.515101	0.760427	0.191544	0.196474	hsa-miR-487b
326	N14	N	14	NA	NA	NA	NA	NA	NA	NA	NA	NA	NA	NA	NA	empty
327	N15	N	15	160	100	-0.291207	-0.849015	0.33546	0.353182	42320	57380	-0.390586	-0.220924	0.657899	0.382405	hsa-miR-488
328	N16	N	16	NA	NA	NA	NA	NA	NA	NA	NA	NA	NA	NA	NA	empty
329	N17	N	17	100	60	-0.720998	-1.39907	0.0971354	0.207348	4480	5180	-2.73138	-2.73546	0.0184692	0.121053	hsa-miR-489
330	N18	N	18	NA	NA	NA	NA	NA	NA	NA	NA	NA	NA	NA	NA	empty
331	N19	N	19	600	380	0.917461	0.588521	0.165793	0.258869	134700	111640	0.816263	0.475007	0.175544	0.191269	hsa-miR-490
332	N20	N	20	NA	NA	NA	NA	NA	NA	NA	NA	NA	NA	NA	NA	empty
333	N21	N	21	180	100	-0.183502	-0.849015	0.39065	0.371006	3720	4960	-2.92515	-2.78084	0.0181008	0.121053	hsa-miR-491
334	N22	N	22	NA	NA	NA	NA	NA	NA	NA	NA	NA	NA	NA	NA	empty
335	N23	N	23	NA	NA	NA	NA	NA	NA	NA	NA	NA	NA	NA	NA	empty
336	N24	N	24	NA	NA	NA	NA	NA	NA	NA	NA	NA	NA	NA	NA	empty
337	O01	O	1	1240	760	1.58129	1.33491	0.0411216	0.177477	262100	238640	1.51015	1.26932	0.0179191	0.121053	hsa-miR-130a
338	O02	O	2	120	80	-0.554275	-1.0893	0.181761	0.267576	83860	105160	0.322282	0.412484	0.474236	0.319423	hsa-miR-299-5p
339	O03	O	3	1000	580	1.38458	1.04386	0.0611914	0.194455	201140	232040	1.2342	1.24	0.0227503	0.121053	hsa-miR-130b
340	O04	O	4	640	360	0.976477	0.530301	0.179326	0.267576	141760	156840	0.869513	0.830453	0.0866501	0.140192	hsa-miR-301
341	O05	O	5	400	220	0.546687	0	0.559547	0.442462	36020	39500	-0.558601	-0.611343	0.382908	0.280807	hsa-miR-132
342	O06	O	6	60	60	-1.18812	-1.39907	0.0463924	0.177477	26140	35960	-0.892793	-0.709518	0.235446	0.216084	hsa-miR-302a
343	O07	O	7	60	60	-1.18812	-1.39907	0.0463924	0.177477	116560	164920	0.665491	0.882978	0.112674	0.154165	hsa-miR-133a
344	O08	O	8	320	160	0.342635	-0.342913	0.955256	0.54829	152640	140320	0.946593	0.714078	0.0930141	0.142074	hsa-miR-302a*
345	O09	O	9	80	120	-0.925049	-0.65269	0.181761	0.267576	127760	130580	0.761125	0.638858	0.145531	0.175688	hsa-miR-133b
346	O10	O	10	60	60	-1.18812	-1.39907	0.0463924	0.177477	30040	31660	-0.747838	-0.842678	0.235446	0.216084	hsa-miR-302b
347	O11	O	11	180	320	-0.183502	0.403472	0.872219	0.530369	10820	12900	-1.81224	-1.78144	0.0337938	0.121715	hsa-miR-134
348	O12	O	12	200	120	-0.0871555	-0.65269	0.538351	0.433137	81360	90300	0.290734	0.253192	0.609997	0.363998	hsa-miR-302b*
349	O13	O	13	420	520	0.591302	0.926269	0.172755	0.267057	36720	39160	-0.538538	-0.620382	0.38905	0.28267	hsa-miR-135a
350	O14	O	14	80	640	-0.925049	1.14986	0.947809	0.545715	22340	26700	-1.05654	-1.02084	0.131602	0.162444	hsa-miR-302c
351	O15	O	15	100	240	-0.720998	0.0936943	0.572201	0.446717	43480	49500	-0.362398	-0.375382	0.604771	0.362257	hsa-miR-135b
352	O16	O	16	140	220	-0.413314	0	0.690364	0.483824	103640	110620	0.54303	0.46541	0.284348	0.238636	hsa-miR-302c*
353	O17	O	17	380	580	0.499782	1.04386	0.173936	0.267057	122020	157600	0.713209	0.835508	0.112674	0.154165	hsa-miR-136
354	O18	O	18	40	60	-1.55889	-1.39907	0.0313465	0.177477	36920	36160	-0.532876	-0.703719	0.363851	0.276769	hsa-miR-302d
355	O19	O	19	2220	1620	2.11385	2.1499	0.0221781	0.177477	46800	61700	-0.285698	-0.145026	0.764981	0.421243	hsa-miR-137
356	O20	O	20	180	120	-0.183502	-0.65269	0.476117	0.411075	27920	37820	-0.824125	-0.656788	0.269491	0.231111	hsa-miR-320
357	O21	O	21	160	240	-0.291207	0.0936943	0.839928	0.524733	169540	173880	1.05605	0.938295	0.0466057	0.123239	hsa-miR-138
358	O22	O	22	180	160	-0.183502	-0.342913	0.620167	0.470216	215800	233860	1.30754	1.24816	0.0210271	0.121053	hsa-miR-323
359	O23	O	23	NA	NA	NA	NA	NA	NA	NA	NA	NA	NA	NA	NA	empty
360	O24	O	24	NA	NA	NA	NA	NA	NA	NA	NA	NA	NA	NA	NA	empty
361	P01	P	1	380	100	0.499782	-0.849015	0.892883	0.531687	157340	232900	0.978205	1.24386	0.0375669	0.121715	hsa-miR-492
362	P02	P	2	NA	NA	NA	NA	NA	NA	NA	NA	NA	NA	NA	NA	empty
363	P03	P	3	40	220	-1.55889	0	0.249293	0.300203	11220	20100	-1.7744	-1.31773	0.0517721	0.123239	hsa-miR-493-3p
364	P04	P	4	NA	NA	NA	NA	NA	NA	NA	NA	NA	NA	NA	NA	empty
365	P05	P	5	340	460	0.398073	0.79425	0.280531	0.317886	94800	105440	0.450098	0.415264	0.36682	0.276769	hsa-miR-493-5p
366	P06	P	6	NA	NA	NA	NA	NA	NA	NA	NA	NA	NA	NA	NA	empty
367	P07	P	7	580	240	0.88646	0.0936943	0.352625	0.364997	44920	44860	-0.328436	-0.478296	0.556162	0.339622	hsa-miR-494
368	P08	P	8	NA	NA	NA	NA	NA	NA	NA	NA	NA	NA	NA	NA	empty
369	P09	P	9	80	40	-0.925049	-1.83568	0.0482712	0.177477	52560	52940	-0.164708	-0.305132	0.749348	0.417025	hsa-miR-495
370	P10	P	10	NA	NA	NA	NA	NA	NA	NA	NA	NA	NA	NA	NA	empty
371	P11	P	11	320	180	0.342635	-0.216083	0.872219	0.530369	149160	124040	0.922554	0.585134	0.12412	0.16059	hsa-miR-496
372	P12	P	12	NA	NA	NA	NA	NA	NA	NA	NA	NA	NA	NA	NA	empty
373	P13	P	13	580	400	0.88646	0.643754	0.157391	0.254842	63340	78200	0.0297588	0.102765	0.89742	0.447108	hsa-miR-497
374	P14	P	14	NA	NA	NA	NA	NA	NA	NA	NA	NA	NA	NA	NA	empty
375	P15	P	15	360	600	0.450341	1.08036	0.187956	0.270547	137800	172480	0.839981	0.929842	0.0755903	0.137687	hsa-miR-498
376	P16	P	16	NA	NA	NA	NA	NA	NA	NA	NA	NA	NA	NA	NA	empty
377	P17	P	17	60	120	-1.18812	-0.65269	0.130274	0.23373	68160	86200	0.106207	0.204607	0.760707	0.421243	hsa-miR-499
378	P18	P	18	NA	NA	NA	NA	NA	NA	NA	NA	NA	NA	NA	NA	empty
379	P19	P	19	160	200	-0.291207	-0.10263	0.690364	0.483824	204480	191260	1.25137	1.03791	0.0276042	0.121053	hsa-miR-500
380	P20	P	20	NA	NA	NA	NA	NA	NA	NA	NA	NA	NA	NA	NA	empty
381	P21	P	21	280	360	0.220528	0.530301	0.486598	0.411253	108800	136060	0.593676	0.681843	0.18776	0.196474	hsa-miR-501
382	P22	P	22	NA	NA	NA	NA	NA	NA	NA	NA	NA	NA	NA	NA	empty
383	P23	P	23	NA	NA	NA	NA	NA	NA	NA	NA	NA	NA	NA	NA	empty
384	P24	P	24	NA	NA	NA	NA	NA	NA	NA	NA	NA	NA	NA	NA	empty

## Sheet: Table_S3
miRNA	# of targets predicted with Targetscan
hsa-miR-124a	4594
hsa-miR-125b	5573
hsa-miR-130a	4444
hsa-miR-141	6106
hsa-miR-184	1237
hsa-miR-200b	5903
hsa-miR-210	1055
hsa-miR-24	7053
hsa-miR-30a-3p	7545
hsa-miR-326	6959
hsa-miR-337	6171
hsa-miR-345	3659
hsa-miR-34b	4975
hsa-miR-375	3873
hsa-miR-452*	5046
hsa-miR-483	4439
hsa-miR-489	4551
hsa-miR-491	6352
hsa-miR-506	5862
hsa-miR-517a	623
hsa-miR-517c	623
hsa-miR-544	6303

## Sheet: Table_S4
	Olarerin-George et al	Lu et al	Keklikoglou et al
Library source	Ambion	In house library	Dharmacon
Number of miRNAs	328	367 minigenes; 472 miRNAs	810
miRNA type	mimics	vector expressed shRNA	mimics
Final [miRNA]	40 nM	--	30 nM
Treatment	-TNF and +TNF	-TNF	+TNF
Final [TNF]	40ng/mL	--	20ng/mL
Cell Type	HEK293	HEK293	HEK293FT
Transfection Duration	72hrs	48hrs	48hrs
NF-KB reporter	Stable	Stable	Transient; co-transfected with mimic
